# Supplementary material for: Transcriptome analysis of microRNAs in developing cerebral cortex of rat
Source: BMC Genomics. 2012 Jun 12;13:232. doi: 10.1186/1471-2164-13-232 (PMC3441217; doi:10.1186/1471-2164-13-232)
Supplement: Additional file 10 Dataset S1. — List of the name and relative abundance (TPM) for all known miRNAs and novel miRNAs. [file 1471-2164-13-232-S10.xls]

## Sheet: List of known and novel miRNAs
Name	Expression level (TPM)
	E10	E13	E17	P0	P3	P7	P14	P28
candidate0094	0	0	2.14776	0	4.88625	0	0	0
candidate0010	1.65509	0	0	2.41758	6.61746	0	0	0
candidate0062	11.826	0	7.57414	3.89011	12.8571	0	0	0
candidate0065	1.11862	0	0	0	6.60642	0	3.83896	2.21775
candidate0034	0	0	2.9245	1.10859	1.81117	0	1.81861	0
candidate0071	0	0	1.8596	1.05756	0.719745	0	1.74519	0
rno-miR-463	0	0	0.109513	0.0361455	0	0	0	0
candidate0009	0	0	5.18113	0	0	0	0	0
rno-let-7b	4790.71	6989.84	39696.8	36224.6	37251.6	36500.6	30429.8	26695.1
rno-let-7c	83764.9	125741	244372	215260	220129	171245	149314	133679
rno-miR-125b-5p	3272.34	7233.13	14147.5	10007.3	8398.36	6777.17	4983.7	5039.54
rno-miR-125b*	58.7696	51.674	109.105	99.0606	84.1678	34.9128	28.9348	37.0411
rno-let-7a	62381.6	56187.1	66564.5	62275.1	65411.6	56928.4	54674.3	63361.2
candidate0045	0	0	2.1467	0.783797	1.44863	0	0	0.871108
rno-miR-124*	66.642	24.6749	46.4325	85.7341	91.0221	27.5297	33.2405	31.7424
rno-miR-101a	15024.5	9021.71	10723.4	16776.7	13482.7	11055.8	9955.74	10079.6
rno-miR-181a*	172.244	162.78	233.989	361.094	323.762	160.738	164.723	119.768
rno-let-7i*	5.23852	0.929111	3.96763	14.4194	11.0281	6.23472	4.62083	5.82852
candidate0011	151.511	701.017	742.276	1039.54	2008.44	1265.47	1091.62	473.012
rno-miR-551b	12.8862	20.9229	8.10668	40.7063	41.3762	55.7413	35.5735	29.406
rno-miR-187	14.0004	7.14327	14.9067	40.4474	15.2129	33.1128	34.3799	28.6007
rno-miR-376b-3p	80.5105	177.755	67.9342	530.84	102.205	138.016	120.828	43.9952
rno-miR-137	39.4538	102.793	96.378	597.493	141.37	184.398	183.275	128.42
rno-miR-124	20144.9	15425.8	25392.8	71562.4	33420.4	35270	26050.6	24162.5
rno-miR-222	264.998	404.625	455.056	1228.18	1487.83	2617.86	2857.56	6349.32
rno-miR-138*	1.09538	0.719073	0.709718	2.05308	3.47037	5.2441	5.16158	10.792
rno-miR-22*	13.2295	14.7071	18.2123	29.453	24.2055	72.6948	80.6824	166.256
candidate0006	0	0	0	1.40589	1.72053	3.76434	4.50265	6.9519
rno-miR-330	3.0133	1.48921	3.63105	3.89956	7.31893	9.82393	16.8867	25.9174
rno-miR-139-5p	20.1964	27.6754	31.6388	44.379	70.2088	98.6503	151.731	248.197
rno-miR-330*	102.744	61.9309	39.4972	76.1589	175.418	180.311	309.505	324.163
rno-miR-221	950.984	417.718	433.595	1293.7	2382.67	2283.27	3241.35	4714.62
rno-miR-138	162.668	80.1545	100.044	327.115	437.393	1301.71	1069.51	1249.64
rno-miR-195	4.80582	9.22849	22.9351	47.9221	32.0606	113.106	105.148	116.891
rno-miR-879	22.8984	40.543	19.7332	76.1039	53.1071	234.285	261.986	220.485
rno-miR-128	1453.49	4553.38	20502.9	56259.9	100878	143098	164443	135771
rno-miR-497	11.4646	3.56812	9.63481	33.4951	43.8474	51.6119	52.5463	59.3259
rno-miR-598-3p	873.891	936.071	574.533	1124.16	1960.66	1647.53	1825.72	2051.2
rno-let-7i	9390.52	7060.07	11535.7	10000.6	12356.6	14204.9	11086.3	12571.8
rno-let-7f	50800.9	26698.4	45372.4	57288.7	67242.3	59986.4	62722.8	61554.5
rno-miR-485	223.076	552.749	269.13	305.68	459.464	961.553	1318.91	1939.76
rno-miR-323*	27.695	79.2176	28.7957	35.8451	46.3305	101.031	213.945	256.602
rno-miR-1	30.0204	135.896	4.5173	1.92135	32.5304	172.224	279.7	320.272
rno-miR-133b	0.060899	0.420075	0.0547563	0.0529705	0	0.974316	1.51242	1.75395
rno-miR-24-1*	0.865808	0.84015	0.820287	0.988304	0.257433	3.01929	5.02847	5.44356
rno-miR-378	0	1.84523	1.54861	1.66559	1.10589	8.08355	15.5396	19.1719
rno-miR-22	109.745	72.9096	47.0592	141.663	61.3562	284.711	407.387	469.337
rno-miR-31	18.4099	22.9611	4.50228	15.3759	13.3381	55.3918	64.6545	100.854
rno-miR-326	4.82344	4.99579	2.80589	4.09309	3.4464	7.01724	8.69015	12.2154
rno-miR-376b-5p	2.76049	3.85538	1.69111	2.62621	1.24908	5.35439	5.12815	9.64825
rno-miR-27a	260.161	419.037	270.35	207.758	93.0879	569.564	605.315	1119.49
rno-miR-27b	444.805	431.02	274.543	216.587	100.426	573.677	593.814	1109.42
rno-miR-146b	222.033	375.976	148.569	162.148	57.4737	298.103	436.928	582.466
rno-miR-98	584.816	386.49	582.52	465.867	278.435	643.982	640.339	693.087
rno-let-7d	5797.78	15366.5	41327.2	17045.1	15032.9	32068.9	30890.5	52683.3
rno-let-7b*	0.500414	1.40855	1.36679	1.52337	1.58992	3.19242	1.49511	4.41582
rno-miR-352	0.0905473	0.607557	0.564054	0.28905	0.250197	1.40298	0.598045	1.5114
candidate0027	0	0	0	0	0	4.53601	0	2.98671
rno-miR-539	25.9742	36.4019	7.46463	12.789	20.3295	29.3427	59.6041	61.0684
rno-miR-143	1155.67	958.197	214.682	277.998	256.2	1076.51	2348.76	1743.71
rno-miR-378	653.618	486.588	260.025	253.018	338.434	786.521	1764.01	1440.15
rno-miR-380	36.3327	48.4122	14.3904	11.4231	14.2932	56.1401	77.9422	54.2367
rno-miR-329	108.647	107.045	45.3418	37.7351	43.577	196.041	215.797	174.468
rno-miR-192	1339.38	1466.36	921.687	913.846	1093.07	1481.64	1980.02	1739.27
rno-miR-433	1792.67	2352.33	839.525	682.167	1632.54	2302.25	4050.56	2823.26
rno-miR-127	3280.95	2345.35	882.15	1062.24	2283.79	3488.87	4792.91	3401.22
rno-miR-499	159.973	349.551	115.52	96.5666	83.4858	271.39	384.388	345.689
rno-miR-434	588.027	1616.88	266.44	563.95	272.653	1409.05	1905.17	1650.97
rno-miR-495	489.438	1040.45	322.01	342.219	335.271	1001.25	1231.7	1016.57
rno-miR-7b	34.587	175.808	68.5294	68.2302	23.9339	106.285	275.114	221.213
rno-miR-379*	5.85031	9.81818	1.0558	5.31338	3.55151	9.23535	8.84295	9.97904
rno-miR-543*	456.299	657.231	193.238	484.916	496.156	773.67	915.371	890.054
rno-miR-543	5.48372	7.59564	2.09406	5.8533	3.91785	8.11054	9.88386	8.29493
rno-miR-185	3086.54	5434.27	4758.39	3803.71	2315.47	8111.96	9641.77	8738.42
rno-miR-411	1084.41	4203.26	1307.35	1762.74	631.125	7469.26	6103.3	4090.2
rno-miR-369-5p	88.7524	305.584	86.0661	170.08	70.5293	527.629	429.336	336.628
rno-miR-194	9.39527	8.12254	4.46084	8.17079	2.41893	6.68891	9.20762	9.11388
rno-miR-300-5p	1.54972	3.18972	0.617754	4.21226	0.357204	1.74127	4.07112	2.01346
rno-miR-410	60.0216	69.0781	19.4011	114.92	26.3963	89.704	95.9767	66.6904
rno-miR-379	392.922	980.98	124.824	253.08	84.6487	841.18	2208.64	630.593
rno-miR-346	0.60899	0.770138	0.308877	0.420274	0.357204	0.624069	1.43901	0.641014
candidate0083	0	0	0	0.409802	0	0	4.02218	0
rno-miR-349	0	0	0	0	0	0	0.0316332	0
rno-miR-344-5p	0.0304495	0.0391566	0.036152	0.0748461	0	0.0342279	0.126533	0.0301379
rno-miR-211	0	0.179182	0	0.0179028	0	0.0342279	0.126533	0.0301379
rno-miR-323	1160.16	3662.56	856.477	1051.89	1044.14	3291.74	3707.72	2333.42
rno-miR-382*	3632.82	7123.19	1901.54	2842.79	2164.26	6067.94	7960.92	4153.41
rno-miR-196a	0.182697	0	0	0.0179028	0	0.0704476	0.0632664	0
rno-miR-376a	1668.13	248.779	117.566	423.999	359.628	1388.82	613.905	459.226
rno-miR-339-3p	21.009	22.273	11.0062	14.3198	5.16196	21.5139	23.313	11.6074
rno-miR-488	66.7485	51.6462	32.5023	38.1853	18.2407	85.162	71.8346	33.8343
rno-miR-376a*	5.74815	5.81339	1.69322	2.75978	1.74034	8.80234	5.51311	5.56556
rno-miR-341	1315.58	655.181	318.028	644.023	1159.43	1611.56	1375.14	895.579
rno-miR-122	42.2663	28.1552	14.4568	45.4327	30.9682	70.1413	64.7238	19.9798
rno-miR-487b	284.781	326.175	112.27	370.768	411.574	659.12	729.292	446.401
rno-miR-770	5.80624	3.58237	1.23445	8.39707	12.4683	11.125	24.1325	10.0568
candidate0087	0	0	0	0	0	2.62685	3.5638	0.751279
rno-miR-873	25.695	16.8526	10.1754	50.5448	32.4076	194.089	266.395	81.5316
rno-miR-139-3p	50.6107	127.894	160.832	175.733	224.75	700.04	1271.43	674.813
rno-miR-206	49.2216	303.83	10.5775	11.3262	102.328	725.145	1395.85	687.786
rno-miR-760-3p	214.702	183.736	61.7651	84.5581	156.361	175.257	304.761	120.063
rno-miR-673	4.64836	2.50494	0.616697	1.30176	1.68969	2.65746	3.50531	0.923266
rno-miR-291a-3p	0.241994	0.0391566	0	0.0361455	0	0	0.204123	0
rno-miR-300-3p	41.7711	21.1189	7.99318	12.3631	19.4487	36.8864	50.2615	50.1023
rno-miR-126	75.9251	39.562	17.0665	27.5817	35.6605	56.5833	68.7877	61.5353
rno-miR-129	25.2286	1.63628	1.23023	3.65653	11.3045	11.134	19.2055	24.6757
rno-miR-146a	79.2468	37.2285	7.41029	9.00716	6.28766	56.4617	94.9053	49.8163
rno-miR-126*	98.8195	61.1069	29.9135	53.2887	35.0806	93.4319	123.853	98.9163
rno-miR-142-5p	43.7476	15.9907	6.88409	10.729	7.96062	20.1044	25.7559	35.292
rno-miR-369-3p	275.335	161.395	38.2344	54.7008	63.6923	116.072	185.238	135.631
rno-miR-378*	1.33577	0.420075	0.108456	0.177636	0.302751	0.448946	1.18893	0.763013
rno-miR-325-3p	11.084	36.4859	10.0221	14.0815	1.63903	6.66066	4.78137	5.47587
rno-miR-489	0.319319	0.959967	0	0.396183	0	0.0342279	0	0
rno-miR-376c	53.154	141.864	37.1074	73.4534	14.5495	67.0155	62.7917	47.8569
rno-miR-466c	2.07978	3.91475	1.45665	1.67079	0.0761626	1.71103	1.55539	0.841693
rno-miR-30b-5p	90.2808	147.62	45.0719	93.7663	22.1098	81.8539	82.4335	75.8069
rno-miR-377	6.65081	9.69115	2.32429	6.24615	1.6337	4.37048	5.8384	6.05572
rno-miR-134	200.037	350.097	60.2769	91.0819	69.4476	271.042	326.51	48.362
rno-miR-298	2433.79	3456.39	1718.83	1402.07	1371.34	1897.7	2347.8	382.048
rno-let-7e*	5.13315	6.05428	3.28009	2.28583	1.47034	1.85989	0.826639	1.90175
rno-miR-881	0.120997	0.179182	0.0547563	0.0361455	0	0	0	0.0602759
rno-miR-140*	15847.2	21940.8	6835.55	6516.68	7123.34	4775.88	6450.98	6057.44
rno-miR-196c	0.182697	0.350063	0	0.0179028	0	0	0	0
rno-miR-217	97.8808	178.213	3.0319	0.720867	0.257433	1.04476	1.60732	1.97448
rno-miR-135a*	909.755	1743.78	492.812	84.9838	43.8852	101.205	195.65	108.194
rno-miR-3559-5p	2634.9	4737.61	1398.67	965.435	284.119	703.751	831.13	272.818
rno-let-7e	21070.9	30882.9	19402.8	11078.2	8187.89	9691.71	14101.1	17952.2
rno-miR-370	21.7325	46.7688	10.1855	5.96794	9.79349	15.084	14.8527	6.11166
rno-miR-540	82.2983	192.412	32.7522	29.9346	27.003	56.4832	64.0135	42.3536
rno-miR-493	17.3859	42.3426	5.86021	3.3519	1.048	7.8244	8.37681	4.82818
rno-miR-883	0.0905473	0.350063	0	0	0	0	0	0.0301379
rno-miR-214	52.041	144.991	0.601262	0.190149	0.533138	1.67481	1.03375	0.851257
rno-miR-96	1.80574	5.15585	0.163212	0.193639	0.288278	0.140895	0.0316332	0
rno-miR-743b	1.28409	3.04374	0.984556	0.15071	0.455076	0.350246	0.833801	0.550601
candidate0016	0	2.76008	1.32853	0	0	0	0	0
rno-miR-3074	0	8.56391	3.49701	1.17783	0	0	0	0
candidate0078	0	30.2969	8.24348	1.43739	0	2.18823	0	2.94629
candidate0001	0	4.66937	1.14354	0	0	0	0	0
candidate0004	0	20.1008	5.78368	0	0	0	0	0
rno-miR-141	0.0304495	0.576701	0.0547563	0.108437	0.128717	0.0342279	0	0
rno-miR-200a	41.1473	199.869	1.29026	2.84738	0.219352	0.521386	0.425555	0.892405
rno-miR-200c	4.71607	25.0872	0.762362	1.03714	0.552947	0.553622	0.552088	0.480761
rno-miR-494	242.808	1020.66	91.7856	65.4625	9.9564	59.4292	54.742	36.285
rno-miR-183	5.9693	56.1176	1.29238	1.0897	0.719745	0.696509	0.984805	0.280805
rno-miR-182	9.14687	100.777	1.62091	2.46431	0.433367	1.54586	1.91768	0.230817
rno-miR-429	5.19365	50.7865	0.163212	1.10304	0.0380813	0.0342279	0.133695	0.38006
rno-miR-200b	12.4274	98.0232	0.637414	1.44952	0.0380813	0	0.401084	0.280082
rno-miR-10b	6.59993	36.1405	0.255177	0.458117	0.409758	2.63681	2.97709	2.06055
rno-miR-7a	1710.79	10612.8	1415.95	1067.58	386.325	828.378	1621.3	1236.63
rno-miR-184	3.33061	110.442	0.687945	1.39222	1.15691	4.73938	12.7744	12.4751
rno-miR-292-5p	0.0913485	0.988476	0	0.024371	0	0.0704476	0	0.0999777
candidate0030	0	5.61273	0.671454	0	0	0	0	0
rno-miR-1949	0	71.8482	1.8596	1.05756	0.719745	1.54985	1.74519	0
candidate0080	0	4.121	0	0	0	0	0	0
candidate0007	0	6.37205	0	0	0	0	0	0
rno-miR-16	1415.97	1856.52	2185.58	2237.94	333.116	620.394	525.581	524.41
rno-miR-7a*	34.1772	44.5202	47.9232	58.6158	28.0739	22.4145	24.0871	25.5435
rno-miR-99a	5733.55	30763.1	42785.9	33345.2	3875.16	27517.1	20979.4	12896.2
rno-miR-100	590.855	3579.39	3274.64	2240.71	323.296	2018.41	2346.58	1193.82
candidate0005	0	28.1663	15.0123	5.52241	1.08229	7.69908	0	0
candidate0048	0	10.3557	7.92487	0.999672	0	4.45251	2.90547	0
rno-miR-322*	2254.4	4466.17	3609.53	1766.79	917.425	1950.83	1733.32	1046.66
candidate0008	0	3.20037	2.51668	2.02581	0	0	0	0
rno-miR-672	335.016	1404.32	1010.82	750.957	677.828	230.611	229.145	108.944
candidate0097	0	2.28299	1.99364	0	0	0	0	0
rno-miR-471	0.106173	0.319207	0.419446	0.0361455	0.0453176	0	0.0316332	0.0499889
candidate0038	1.22639	1.32663	1.27483	0	0.781435	0.837404	0	0
rno-miR-342-3p	432.005	526.234	441.599	301.137	335.353	247.328	186.118	223.761
rno-miR-25*	322.435	489.558	494.461	185.671	111.646	64.6033	64.2457	73.6724
rno-miR-125b-3p	174.443	184.269	215.28	149.381	87.6307	45.4319	60.0988	34.3869
rno-miR-708	1216.24	1084.69	2091.02	1091.81	324.291	422.124	284.106	275.484
rno-miR-708*	203.159	148.555	234.108	125.541	44.9064	74.8216	79.217	41.3513
rno-miR-9*	3398.95	6622.09	9327.23	3704.56	2225.01	10120.1	2296.17	5574.74
candidate0093	1.26005	1.28513	1.23656	0	0	2.15997	0	0
rno-miR-30c-1*	35.7986	60.9064	62.7227	45.5744	38.0121	34.8144	44.8462	61.6567
rno-miR-125a-5p	1395.97	4267.87	3692.47	2330.96	1662.72	1949.62	2007.91	3242.73
rno-miR-30c-2*	398.138	1787.81	894.759	526.771	334.901	349.782	650.175	744.302
candidate0077	0	5.18544	1.27272	0.313819	0.531238	0	2.00841	1.8532
candidate0003	2.89992	8.18425	4.13653	4.03141	1.52289	3.08575	2.71269	4.11444
candidate0002	0	9.13592	4.90101	4.39085	1.9018	3.39779	3.31789	4.84514
rno-miR-30a	11248.7	14942.6	9610.57	5254.8	2711.36	10400	10611.5	10149.6
rno-miR-30c	705.978	699.345	389.113	336.277	133.094	437.021	467.247	613.444
rno-miR-30d	6875.98	15803.9	10371.4	4929.93	3142.67	11941.1	11829.9	11930.2
rno-miR-191	5634.87	9100.53	8880.7	5103.58	3584.17	7904	6898.01	7543.15
rno-miR-30e*	64.1808	45.5481	44.021	37.4907	55.8955	23.1661	38.3872	70.6607
candidate0084	0	2.45152	0	0	1.28373	0	0	3.86811
rno-miR-671	1.1078	1.19256	1.17969	0.534301	1.08419	0.654313	1.28681	2.23616
rno-miR-30a*	133.243	132.334	133.067	91.0241	92.9892	47.3482	68.0889	131.603
rno-miR-674-3p	93.8074	138.339	92.8297	44.6972	29.9739	39.276	48.8595	146.871
rno-miR-218*	4.13152	0.461578	1.6465	1.4708	0.667191	0.970332	1.53988	3.08958
rno-miR-384-3p	199.343	157.828	200.756	209.019	105.713	125.376	202.036	266.741
rno-miR-218	40.0796	24.3725	20.7117	18.2785	3.71677	33.285	43.566	86.7883
rno-miR-24	460.189	247.192	194.144	223.119	211.434	449.371	571.005	853.017
rno-miR-133a	1.06573	0.708426	0.0547563	0.0504751	0	1.28635	1.84308	3.06901
rno-miR-23b	306.213	173.31	146.326	131.205	143.089	224.77	302.246	617.839
rno-miR-34a	4.39715	0.265795	0.108456	0.21228	0.30465	1.91875	4.29197	15.6542
rno-miR-29c*	3.6896	1.06679	0.12706	0.557595	1.08419	1.28237	3.30238	6.47621
rno-miR-129*	272.35	136.085	60.0089	72.9964	145.4	163.496	306.536	611.828
rno-miR-23a	371.681	149.013	142.442	71.6766	83.3929	154.959	230.935	578.828
rno-miR-328	33.4283	11.387	7.25195	6.72572	10.7421	9.72958	21.5756	39.7724
rno-miR-190b	5.65119	2.70198	1.71288	1.21937	0.870171	1.95262	5.2314	7.31517
rno-miR-24-2*	8.70215	3.44956	1.5651	1.85611	2.04689	5.17926	9.50366	12.7521
rno-miR-409-5p	176.331	268.401	122.457	86.5696	111.158	245.941	507.008	890.727
rno-miR-150	2.48043	6.92529	3.99298	4.65739	2.10135	6.41907	14.9332	30.7903
rno-miR-29c	209.091	50.3932	34.0397	77.5999	95.2419	255.331	415.611	1269.75
rno-miR-383	45.5669	105.154	120.032	111.765	206.723	309.047	471	1338.63
rno-miR-664	0.197521	0.420075	0.217969	1.05705	0.824853	1.85192	3.98219	12.1477
rno-miR-219-2-3p	53.8724	271.263	32.206	40.662	60.0399	1669.4	3469.93	10030.8
rno-miR-29a	735.763	608.09	679.727	844.024	528.331	5272.26	10693.6	27553.9
rno-miR-344b-2-3p	0	4.07011	4.70863	12.8468	5.55878	0	14.6002	31.8596
rno-miR-344b-5p	0	0	9.93629	14.1695	64.8639	0	99.771	240.802
rno-miR-136*	30.8558	12.0961	7.81136	29.929	30.0606	25.3873	22.82	57.0983
rno-let-7d*	49.1667	29.5031	41.5328	36.6451	51.8732	43.5537	37.6882	79.533
rno-miR-338*	2.15791	0.461578	1.17969	1.16575	1.23461	1.2744	1.17043	5.94763
rno-miR-29b-1*	0.364593	0.0783131	0.036152	0.0529705	0.0380813	0.136912	0.0632664	1.02397
rno-miR-208	0	0	0	0	0	0	0	0.149967
rno-miR-338	30.98	6.15606	9.61198	30.8832	22.5585	27.9799	35.3414	133.148
rno-miR-132	2.5842	1.77991	5.49699	20.2676	22.8132	39.8566	96.4584	712.924
rno-miR-212	0.349769	0.234939	0.473146	1.84032	2.50043	8.03123	20.5634	114.683
rno-miR-29b	35.3298	9.52044	9.16566	15.3988	7.93701	109.611	142.929	1250.54
rno-miR-29a*	0.621411	0.11747	0.145665	0.274589	0.204879	0.239595	0.86842	4.72443
rno-miR-29b-2*	0.897058	0.274096	0.290273	0.532003	0.44784	0.549638	1.60016	5.38168
rno-miR-19b	174.339	90.9414	48.2373	248.191	19.6695	16.1128	17.3481	8.65787
rno-miR-140	4.33304	2.00185	1.01754	2.72471	0.56742	0.52537	0.741887	1.20118
rno-miR-153	39.2735	35.8389	13.6479	96.7692	12.5638	30.0133	26.6542	48.2495
rno-miR-26a	1501.83	1319.96	1314.18	2251.98	668.942	1089.07	1271.73	1953.4
rno-miR-384-5p	71.7551	39.4857	32.2509	79.4376	25.6403	35.5216	45.7737	72.8569
rno-miR-135b	235.944	204.672	133.257	232.116	62.7058	43.52	27.7202	19.6392
rno-miR-361	39.4241	40.4868	22.6309	35.846	11.8228	12.795	15.0413	16.2825
rno-miR-350	66.0281	84.1195	51.1773	62.2825	26.7488	16.7847	20.0023	16.3369
rno-miR-17-5p	1059.2	920.083	649.245	550.425	112.229	91.2642	66.494	41.7839
rno-miR-21	2910.47	2533.17	2253.69	1880.52	951.112	1291.63	1106.15	1497.49
rno-miR-20a*	5.82387	2.72327	2.98454	3.40767	0.705273	0.175123	0.495984	0.410198
rno-miR-505	58.4651	35.7717	38.7083	31.2735	15.7434	6.83054	6.94736	7.07824
rno-miR-17-3p	60.5405	37.3611	29.664	33.9964	10.2109	12.8302	6.65011	3.25434
rno-miR-320	9138.1	9660.01	4397.8	5848.06	7667.99	3088.19	2895.61	2184.84
rno-miR-532-3p	30.9531	22.1747	23.2884	13.1301	12.0673	6.63314	5.49342	4.5297
rno-miR-296	2303.43	1434.02	991.501	769.682	936.429	392.176	239.691	10.4757
rno-miR-652	88.3056	82.5612	33.0187	43.153	16.601	27.5058	26.1117	18.7937
rno-miR-324-3p	15.6679	14.7367	8.6475	9.69794	6.74274	7.36822	5.94644	5.37428
rno-miR-351	55.5143	75.3806	41.7206	11.0927	19.7199	14.769	18.1598	14.5051
rno-miR-290	1.45517	1.25662	1.0186	0.214097	0.273805	0.104676	0.355127	0
rno-miR-15b	314.067	315.196	215.323	86.7282	35.1498	19.9137	26.2143	26.8329
rno-miR-92a	6241.62	5385.09	2440.98	917.302	569.438	253.599	270.905	208.09
rno-miR-130b	1687.29	1624.63	620.514	179.535	26.2208	33.9293	20.432	5.85376
rno-miR-215	8.06392	7.53501	4.87184	3.11627	3.38127	2.27063	2.66673	1.88406
rno-miR-409-3p	383.464	397.086	76.6628	67.0551	108.668	142.128	147.293	65.6762
rno-miR-375	33.7669	38.7769	1.16003	1.01306	1.15501	5.4741	11.2435	2.72126
rno-miR-27a*	3.48807	3.26803	0.782022	0.223823	0.545711	1.40696	1.61866	0.510176
rno-miR-758	3.51852	2.8301	0.163212	0.501046	0.288278	0.692525	1.36142	0.481484
rno-miR-299	14.393	15.0027	1.47631	2.02864	0.797808	2.08355	3.56678	4.7708
rno-miR-541	1617.16	1842	381.799	230.646	265.149	400.982	490.057	631.657
rno-miR-199a-3p	27715.7	38307.9	317.975	266.008	925.69	1892.36	1641.85	969.337
rno-miR-431	32.6928	38.2738	3.15579	4.96583	2.01641	3.93385	4.94313	2.91977
rno-miR-199a-5p	200.641	215.661	1.68688	2.48293	7.36543	6.58696	4.64829	4.04082
rno-miR-223	5.79743	3.91475	0.582658	0.269504	0.174034	0.52537	1.16446	1.1622
rno-miR-337	24.8588	22.1842	2.9245	2.22883	1.77842	3.81686	5.83243	6.45419
rno-miR-381	4.61871	3.77581	1.52578	1.65757	1.85838	1.78981	1.80011	2.58752
rno-miR-196b	2.26488	1.11659	0	0	0	0	0	0
rno-miR-10a-5p	34.0638	22.009	0.30782	0.824311	1.88353	1.30663	1.90933	2.57941
rno-miR-216a	1.59259	1.03593	0.036152	0	0.0380813	0	0	0.0301379
rno-miR-466b	6.85875	4.78919	1.40295	0.437521	0.576556	1.30029	0.984805	0.680716
rno-miR-598-5p	0.911882	0.735674	0.18076	0.161127	0.0833989	0.342279	0.189799	0.180828
rno-miR-483	1.58257	1.25427	0	0.016825	0	0.0704476	0.158166	0.0301379
rno-miR-871	0.0452737	0.0391566	0	0	0	0	0	0
candidate0074	2.6459	2.24149	0.926631	0	0.607401	0	0	0.972532
rno-miR-151*	419.603	380.64	209.265	140.076	171.512	115.102	160.471	184.506
rno-miR-335	1754.33	1794.41	487.278	272.861	272.743	284.197	277.151	355.758
candidate0049	7.9361	6.97618	2.20252	0	0	0	0	0
rno-miR-28*	60.3141	55.7614	19.7806	7.06795	6.35813	9.41645	11.0477	10.857
rno-miR-291a-5p	0.28887	0.179182	0.12706	0	0.0380813	0	0.204123	0
rno-miR-107	26564.2	21414.7	13378.8	12271.5	17170	13159.1	15609.2	14510.1
rno-miR-147	0.927508	0.319207	0	0.03365	0	0.104676	0.306184	0
rno-miR-412	7.09193	2.9048	0.508241	0.789112	1.80393	1.34285	2.37667	0.391793
candidate0091	2.86266	0	0	1.1608	0	0	0	0
rno-miR-743a	0.0452737	0	0	0.016825	0	0	0	0
rno-miR-30d*	4.85149	2.50259	3.16319	3.82632	3.16536	2.82624	2.73716	2.98599
rno-miR-9	63663.4	16076.5	30368.2	20729.4	27110	11826	10736.3	10307.2
rno-miR-340-3p	2.31176	0.51499	0.380124	0.821877	0.44594	0.241587	0.0948996	0.410921
rno-miR-125a-3p	16.6134	5.42742	4.36424	5.74494	4.80286	2.12611	2.29191	3.05205
rno-miR-181a	21965.9	5215.04	4838.63	9439.74	8416.15	3438.87	3131.28	2047.16
rno-miR-181c	3060.98	677.471	801.956	1462.81	941.984	475.885	350.649	189.895
rno-miR-322	443.71	175.133	138.983	181.508	136.674	54.6352	76.6996	50.7894
rno-miR-101a*	0.274045	0	0.145665	0.0590988	0	0.0342279	0.102061	0
candidate0014	3.95042	0	1.88307	0	0	0	0	0
candidate0060	3.8114	0	2.93782	0.253643	0	0	0	0
rno-miR-344-3p	143.059	113.205	56.1323	54.5689	19.2693	80.4614	63.6142	54.5539
rno-miR-30e	1950.46	1309.45	912.852	810.953	382.704	1042.16	820.516	989.401
candidate0026	16.0485	7.07596	0	2.77929	0.803144	6.45728	0	2.01346
rno-miR-99b	8305.03	3237.25	2705.74	1685.14	2003.35	937.318	1248	1138.97
rno-miR-423	345.124	138.975	103.158	57.5953	65.461	29.2773	41.1255	38.8576
rno-miR-25	5517.62	1113.88	1177.72	423.612	352.103	70.5904	70.6787	89.1193
rno-miR-345-3p	611.312	172.239	141.571	99.0094	124.036	52.6542	60.5095	41.2954
rno-miR-500	41.5071	13.6544	11.3684	10.4568	9.3822	4.66658	4.14932	3.49833
rno-miR-106b	1196.85	372.159	299.669	230.66	128.918	42.6736	31.2392	23.0688
rno-miR-336	0.167072	0.0700125	0.0547563	0.0179028	0.0380813	0.0342279	0	0
rno-miR-20a	476.037	203.773	168.383	171.49	44.9566	15.9552	12.0504	12.8504
rno-miR-130a	2182.45	1085.17	751.35	676.817	138.265	231.994	159.926	112.032
rno-miR-19a	17.7156	5.54398	2.5763	5.81233	0.440603	0.660289	0.165328	0.190392
rno-miR-18a	177.536	65.1079	37.5174	28.6108	8.03678	3.93547	2.237	2.4251
rno-miR-301a	190.709	70.6465	46.5533	53.0468	11.8221	8.71669	8.73254	9.82474
rno-miR-374	784.216	312.283	282.523	235.245	114.257	118.596	88.6652	58.7807
rno-miR-26b*	0.576938	0.288351	0.109513	0	0	0	0	0.0602759
rno-miR-26b	1627.38	853.085	437.101	213.492	189.432	232.185	257.317	418.042
rno-miR-92b	3114.38	1467.92	640.109	144.733	147.686	148.725	210.847	272.673
rno-miR-28	51.4268	29.8304	17.9855	15.6014	14.0522	17.4605	12.9045	15.6931
rno-miR-339-5p	9.59279	4.88771	1.05475	0.930627	0.765063	1.04078	1.71953	2.3031
rno-miR-448	1475.79	546.491	64.3071	144.142	9.89661	59.8099	74.277	43.348
rno-miR-872*	116.815	57.6371	19.1846	23.0378	11.2021	17.9647	20.891	16.2609
rno-miR-34c*	2.9512	1.34684	0.271668	0.323892	0.0380813	0.171139	0.418394	0.170541
rno-miR-877	275.975	121.235	33.7904	20.0478	19.8611	20.4827	34.7118	16.5984
rno-miR-542-3p	369.954	175.123	88.4752	50.184	25.6884	62.8386	93.8089	43.3043
rno-miR-450a	85.8388	54.0585	30.475	18.5302	8.19137	24.4508	27.7816	17.753
rno-miR-872	1711.59	1153.03	893.628	724.246	493.021	694.878	788.417	665.592
rno-miR-93	3250.3	1829.3	1120.73	713.403	464.215	132.287	113.82	73.2095
rno-miR-106b*	306.838	174.763	106.43	35.9216	27.1321	11.7968	17.2275	11.1501
rno-miR-363	494.576	350.077	143.599	74.2354	8.73518	14.2753	4.82017	1.24088
rno-miR-203	104.157	57.9403	18.8618	28.9988	24.1443	10.979	14.1138	14.3359
rno-miR-484	9.9021	4.86281	2.54226	1.65374	1.38694	0.756997	0.710254	0.360932
rno-miR-503	2593.38	1053.69	634.674	343.31	310.641	332.684	199.982	113.855
rno-miR-342-5p	172.199	90.0261	71.4772	57.4549	54.6807	51.9229	45.1667	43.8303
rno-miR-135a	288.295	151.8	84.8373	79.708	33.5981	42.1609	35.6786	44.3764
rno-miR-151	379.025	179.702	180.181	90.3611	142.232	78.996	99.0088	184.8
rno-miR-325-5p	191.791	98.2134	113.715	83.6478	79.7323	69.7911	71.3554	94.6614
rno-miR-30b-3p	29.268	6.79321	11.7302	6.5585	11.4328	7.52977	7.57585	12.5801
rno-miR-186	459.187	208.404	141.343	90.349	104.75	115.925	107.606	164.508
rno-miR-148b-3p	249.888	99.1824	74.5059	24.0219	38.0325	38.6447	25.784	75.8449
rno-miR-365	13.2868	4.56381	2.77884	1.82276	4.18026	2.2105	2.26147	3.3601
rno-miR-455	61.4411	18.1861	8.55553	5.86679	11.8671	12.8289	11.0513	11.9035
rno-miR-205	16.6875	4.17802	0.108456	0.041196	0.0380813	0	0	0.291092
rno-miR-20b-3p	199.948	41.1543	14.4904	5.19793	3.70917	0.791225	0.544926	0.120552
rno-miR-363*	50.3663	9.94938	1.82621	1.49668	1.78946	0.102684	0.189799	0
rno-miR-99b*	502.029	169.336	96.8928	32.438	50.8588	31.1651	42.4965	33.7618
rno-miR-421	5.70407	1.89268	0.764475	0.439254	0.500394	0.277807	0.221432	0.360932
rno-miR-219-1-3p	1071.89	344.58	108.024	27.2601	19.9213	4.93642	5.88616	4.67154
rno-miR-224	47.5598	11.5194	3.82302	0.500081	0.681664	0.312035	0.347965	0.180828
rno-miR-20b-5p	43.1309	10.9988	3.83781	1.33541	0.309987	0.454922	0.439879	0.0301379
rno-miR-760-5p	0.213146	0.0700125	0	0	0.0453176	0	0	0.0499889
rno-miR-103	57351.6	31953.1	19733.2	17886.1	28913.4	17823.3	20243.4	19467.5
candidate0088	8.80272	2.45622	0	1.10258	1.81117	0	0	0
rno-miR-154	91.9106	29.8394	10.3111	13.8384	23.087	30.4041	31.3067	43.8192
rno-miR-193*	1.91591	0.335808	0	0.104183	0.0761626	0.173131	0.488822	0.441782
rno-miR-382	1744.96	579.831	152.705	193.178	341.453	463.184	505.83	536.796
rno-miR-324-5p	213.443	26.1495	15.0191	48.474	50.3136	40.6239	25.8926	19.1278
rno-miR-101b	21546.2	7744.65	6389.87	8672.99	9280.89	8824.28	8911.32	8035.14
rno-miR-193	47.2941	2.76838	1.18181	2.61038	2.45475	8.65384	2.36055	3.15725
rno-miR-204	230.702	75.4079	10.1223	51.8097	57.6613	71.1926	65.7116	42.3768
rno-miR-190	4.63634	0.327507	0.455598	0.814019	0.748691	1.14745	0.889906	1.25334
rno-miR-136	138.778	5.21035	4.71667	13.083	19.6197	20.6901	16.4898	37.1463
rno-miR-145	102.18	11.5577	2.16108	8.00871	31.7154	16.2599	13.4793	24.1153
rno-miR-874	4.40877	0.548192	0.216912	0.586195	1.36333	1.51001	0.980629	0.663035
rno-miR-340-5p	4297.29	768.044	750.146	812.233	986.617	359.708	313.093	311.254
rno-miR-331	619.337	65.4344	39.9963	67.8622	161.289	39.5576	43.6543	17.6613
rno-miR-542-5p	33.6347	5.81195	3.44606	8.18558	5.87601	2.81665	2.79207	2.90876
rno-miR-32	39.7298	3.01523	3.06911	8.51069	1.37246	1.46745	0.897067	1.18205
rno-miR-99a*	65.8178	1.27322	5.57586	9.20887	7.81779	2.06363	0.664297	1.96781
rno-miR-33	2120.81	102.177	114.552	335.766	224.917	169.86	78.6017	113.633
rno-miR-210	204.968	29.3495	15.3377	11.6058	7.39048	3.34799	3.58708	4.73616
rno-miR-345-5p	107.609	17.7507	6.81877	5.45772	5.18141	2.92892	2.99321	1.92521
rno-miR-425	42.5063	11.496	7.36357	6.29175	6.25836	6.34301	6.58447	7.84431
rno-miR-148b-5p	53.3616	9.11084	3.63739	1.99065	3.50275	3.93747	2.56049	3.50645
rno-miR-674-5p	892.449	187.482	85.1278	70.6581	80.0954	41.1583	47.3447	138.384
rno-miR-219-5p	1032.36	81.423	35.546	33.0903	20.8044	53.9742	22.6231	123.645
rno-miR-34b	48.236	2.8716	0.997878	1.78124	3.00236	3.78462	2.78193	3.5005
rno-miR-142-3p	25.0046	0.669269	0.163212	0.776058	1.07695	0.730737	0.938848	1.10192
rno-miR-34c	3786.42	353.302	123.263	171.89	371.517	293.036	354.363	286.732
rno-miR-23a*	16.4776	1.34558	0.235516	0.500123	0.431467	1.00257	0.96332	0.802714
rno-miR-451	1131.27	99.0425	61.4849	59.7474	43.2271	30.4191	40.7441	66.7185
rno-miR-152	946.523	87.6682	14.6898	7.12081	23.1194	20.8274	17.7003	27.1223
rno-miR-188	4.46806	0.11747	0.30782	0.281736	0.166798	0.171139	0.0632664	0
rno-miR-501	1.79572	0	0.217969	0.016825	0	0	0.0316332	0.0301379
rno-miR-181b	11970.7	1439.78	847.97	947.534	934.162	524.618	551.922	432.154
rno-miR-181d	9661.66	1329.64	919.213	1108.39	1111.66	452.17	386.918	256.403
rno-miR-296*	220.234	23.379	18.1599	22.4966	26	9.1075	7.35978	4.58113
candidate0022	16.1098	0	0	0	1.19843	0	0	0
rno-miR-532-5p	831.111	50.1911	60.1799	65.3974	93.746	27.0567	20.589	14.8466
rno-miR-21*	2.44598	0.156626	0.072304	0.185498	0.190406	0	0.0632664	0.180828
rno-miR-204*	135.518	7.657	1.65073	12.301	8.8989	5.51829	4.34926	4.67444
rno-miR-144	55.7106	0.624159	1.09196	3.53952	1.26012	1.01651	0.196961	1.11293
rno-miR-301b	1235.13	37.0874	9.74685	11.8322	12.2067	0.662281	0.692945	0.350645
rno-miR-449a	2020.72	36.9333	8.84539	7.44289	2.35724	8.08302	5.46478	0.823289
rno-miR-292-3p	5.44886	0.0391566	0	0.0422738	0.12148	0.0342279	0.0632664	0.0301379
candidate0101	5.73493	0	0	0	0	0	0	0
candidate0055	259.551	0	0	0	0	0	0	0
candidate0046	8.38243	0	0	0	0	0	0	0
candidate0041	8.29989	0	0	0	0	0	0	0
candidate0037	7.04505	0	0	0	0	0	0	0
rno-miR-10a-3p	0.0913485	0	0	0	0	0	0	0
