# Supplementary material for: Transcriptome analysis of microRNAs in developing cerebral cortex of rat
Source: BMC Genomics. 2012 Jun 12;13:232. doi: 10.1186/1471-2164-13-232 (PMC3441217; doi:10.1186/1471-2164-13-232)
Supplement: Additional file 11 Dataset S2. — List of novel miRNA candidates. The name and relative abundance (TPM) for all novel miRNA candidates are shown. List of 44 selected novel miRNA candidates and precursor sequences of 11 selected novel miRNA candidates are also included. [file 1471-2164-13-232-S11.xls]

## Sheet: All candidates
Candidate No.	mature sequence	Expression level (TPM)								Detected in Release 14
		E10	E13	E17	P0	P3	P7	P14	P28
Candidate0001	TGGCTATGATGTTTACTACCT	0	4.66937	1.14354	0	0	0	0	0	Yes
Candidate0002	TAAGTGTGTATGTATATGTG	0	9.13592	4.90101	4.39085	1.9018	3.39779	3.31789	4.84514	Yes
Candidate0003	ATGTAAGTGTGTATGTATAT	2.89992	8.18425	4.13653	4.03141	1.52289	3.08575	2.71269	4.11444	Yes
Candidate0004	GGACGTCCAGACGCAACT	0	20.1008	5.78368	0	0	0	0	0	Yes
Candidate0005	TGTGATGTGTGTATGTATAT	0	28.1663	15.0123	5.52241	1.08229	7.69908	0	0	Yes
Candidate0006	AGTCAGGCTACTGGTTATATT	0	0	0	1.40589	1.72053	3.76434	4.50265	6.9519	Yes
Candidate0007	GAAGAGGGCGTTGGGTTTATGT	0	6.37205	0	0	0	0	0	0	Yes
Candidate0008	ACTTGCATGTACACTTTCCT	0	3.20037	2.51668	2.02581	0	0	0	0	Yes
Candidate0009	TGACTTTCCAGAGAACCCTTGA	0	0	5.18113	0	0	0	0	0	Yes
Candidate0010	TAAGCTTGCCTTAGGATTGTTG	1.65509	0	0	2.41758	6.61746	0	0	0	Yes
Candidate0011	CTAAGGCAGGCAGACTTCAGTG	151.511	701.017	742.276	1039.54	2008.44	1265.47	1091.62	473.012	Yes
Candidate0012	ACCATGTGTTCTCTGTCCACAG	0	0	0	0	0.50763	0	0	1.81133	Yes
Candidate0013	GAATGGAAGGGTTGAATGACAGA	0.590961	0	0	0	0	0	0	0	Yes
Candidate0014	TGGGGGCAGGCCGGATCTAGTG	3.95042	0	1.88307	0	0	0	0	0	Yes
Candidate0015	TGAAGACTGCCTTGAGTTCCTT	0	0.974221	0	0	0	0	0	0	Yes
Candidate0016	GAAGGATGTGTCAGAAGGCAG	0	2.76008	1.32853	0	0	0	0	0	Yes
Candidate0017	ATGATGATGACGACGATGACAA	0.530863	0	0	0	0	0	0	0	Yes
Candidate0018	ATGAGCTGTGGGAAGTTACAC	0.954753	0	0	0	0	0	0	0	Yes
Candidate0019	AATCATGAGAAGCTGGGCGTG	0	1.60668	0	0	0	0	0	0	Yes
Candidate0020	AGTCTATCTGTCTGTCTGTCT	0.545687	0	0	0	0	0	0	0	Yes
Candidate0021	TACAGTTAGACGTAGAGACCAT	0.922701	0	0	0.399869	0	0	0	0	Yes
Candidate0022	GCGTTTGGGAACGATGTTGTT	16.1098	0	0	0	1.19843	0	0	0	Yes
Candidate0023	CAGACCTCTGTACCCTGGCCT	1.2304	0	0	0	0	0	0	0	Yes
Candidate0024	AAGAGCGGGTTGGGGCAAACAGG	0.772857	0	0	0	1.89837	0	0	0	Yes
Candidate0025	GTACTGTAGGTGAGCTCAGTCT	0	0.974221	0	0	0	0	0	0	Yes
Candidate0026	ATGAGAGGTTAAGATGGTTTTT	16.0485	7.07596	0	2.77929	0.803144	6.45728	0	2.01346	Yes
Candidate0027	TCAGAGAGAGTAGAGGACAAG	0	0	0	0	0	4.53601	0	2.98671	Yes
Candidate0028	CACAGCTGAATGAGATATGAA	0	0.929111	0	0	0	0	0	0	Yes
Candidate0029	AAAAGGACCTGGAGGGAGACAT	0	0	0.946291	0.391899	0	0	0	2.25167	Yes
Candidate0030	CGGCGATGAGGAGATACCTACT	0	5.61273	0.671454	0	0	0	0	0	Yes
Candidate0031	TGTCTGGGAGCAGCCAAGGACAAG	0	0	3.17334	0	0	0	0	0	Yes
Candidate0032	GAGGAGAGAACAGGCTTCTGCA	1.30452	0	0	0	0	0	0	0	Yes
Candidate0033	GGAGGATTGGAATGCTTAGCT	0.591762	0	0	0	0	0	0	0	Yes
Candidate0034	TCGTAGATCCAAGGAATAAG	0	0	2.9245	1.10859	1.81117	0	1.81861	0	Yes
Candidate0035	AGTTTTCTGCCTTTCGCTCTGTGG	1.67833	0	0	0	0	0	0	0	Yes
Candidate0036	AGCAGGGAGAGCTACAGAGCTTT	0	0	0	0	2.13219	0	0	0	Yes
Candidate0037	TGCATGTTGGCTTGTCGTGCATG	7.04505	0	0	0	0	0	0	0	Yes
Candidate0038	CCAACACTGTTCCCTCAACCGGCA	1.22639	1.32663	1.27483	0	0.781435	0.837404	0	0	Yes
Candidate0039	TCAAGGTCCGCTGTGAACACGG	0	0	0	0	1.19309	0	0	0	Yes
Candidate0040	TTGGGGTGCTGAGCTAACCT	0	0	0	0.264853	0	0	0	0	Yes
Candidate0041	TTCCTGTGATGTAAGCTGAGGATG	8.29989	0	0	0	0	0	0	0	Yes
Candidate0042	ATCTAAGTGAGCTGTAGATGGT	0.939127	0	0	0	0	0	0	0	Yes
Candidate0043	TACATACCTACATACACACAGA	0	1.55922	0	0	0	0	0	0	Yes
Candidate0044	AGTCTATCTGTCTGTCTGTCTC	1.66751	0	0	0	0	0	0	0	Yes
Candidate0045	AGAATTGCGTTTGGACAATCAG	0	0	2.1467	0.783797	1.44863	0	0	0.871108	Yes
Candidate0046	CAGACTGGTGCCTGGGTGTGG	8.38243	0	0	0	0	0	0	0	Yes
Candidate0047	CATGGGGAGAGTAGAGGACAGCAC	0	1.86652	0	0	0	0	0	0	Yes
Candidate0048	CAACACTGCACTGGAAGATG	0	10.3557	7.92487	0.999672	0	4.45251	2.90547	0	Yes
Candidate0049	GTTGGAAGGACTTGTGAAGGTGT	7.9361	6.97618	2.20252	0	0	0	0	0	Yes
Candidate0050	TCTGAGTGAAGACCTGCTGG	0	0	0	0	0	0	1.50227	0	Yes
Candidate0051	ACTCGGATCAAGCTGAGAGCCA	0.804108	0	0	0	0	0	0	0	Yes
Candidate0052	TTAGAGCCAGACTGCCTGGGTTT	0	0	0	0	0	0.628053	0	1.43344	Yes
Candidate0053	AGGGAGAGATAAGGGGACAC	0	0	0	0.264853	0	0	0	0.791704	Yes
Candidate0054	TCCGGGAGAGCAGAATCAGTG	0	0	0	0	0.902915	0.797201	0	0	Yes
Candidate0055	TAGGCTAGAAAGAGGTTGGGGA	259.551	0	0	0	0	0	0	0	Yes
Candidate0056	TTTGGGGAAAAGGTAGCCTTA	1.33577	0	0	0	0	0	0	0	Yes
Candidate0057	ATCGGAAAGCTGCAGGTAAGT	0	0	2.88095	0	0	0	0	0	Yes
Candidate0058	AGAAAGGGAGGCCTCTGCAGTA	0.469964	0	0	0	0	0	0	0	Yes
Candidate0059	CACCGGTCAGGTCTAGGGCAT	1.22639	0.80334	0.581602	0	0	0	0	0	Yes
Candidate0060	TGTAGGAAAGGAGTGTGGAGAC	3.8114	0	2.93782	0.253643	0	0	0	0	Yes
Candidate0061	AAAGTGTTGCATCGTTTGGG	0	2.89776	0	0	0	0	0	0	Yes
Candidate0062	GTGGACGGTTGGCAGCTTAGTGT	11.826	0	7.57414	3.89011	12.8571	0	0	0	Yes
Candidate0063	ATGGACAGGCAAGGTGAATC	0	0	0	0	0	0	0	1.61355	Yes
Candidate0064	GAAGAGGGCGTTGGGTTTATGTG	3.9368	0	0	0	0	0	0	0	Yes
Candidate0065	CACAGCGGAGCTGGGCACTGGCGT	1.11862	0	0	0	6.60642	0	3.83896	2.21775	Yes
Candidate0066	TGCGGAAGAAGCTGGTGTTT	0	2.69603	0	0	0	0	0	0	Yes
Candidate0067	CATGGGGAGAGTAGAGGACAG	0	0	0	0.434173	0	0	0	0	Yes
Candidate0068	TTGGGGATGGTTCTAAGCACAT	0	0	0	0	0	0	0	0.610877	Yes
Candidate0069	AAACAGTGATGAGCTCTGAGTTT	0.711157	0	0	0	0	0	0	0	Yes
Candidate0070	ACCATGAGCCCCTCACCGGGAGT	0.560512	0	0	0	0	0	0	0	Yes
Candidate0071	AACTATACCAGGATGTCAGC	0	0	1.8596	1.05756	0.719745	0	1.74519	0	Yes
Candidate0072	TCAACCCAGGGCAGACACTCAGA	0	1.18426	0	0	0	0	0	0	Yes
Candidate0073	TATATATGTTGTAGCTGGATAGA	1.2288	0	0	0	0	0	0	0	Yes
Candidate0074	ACACACATAAACACACACGCAA	2.6459	2.24149	0.926631	0	0.607401	0	0	0.972532	Yes
Candidate0075	TACGTGAGATAGATTTCAGG	0	0	0	0	0	0	1.12566	0	Yes
Candidate0076	CTTGGGGTAGCAGACAGATGA	0	0	0.945235	0	0	0	0	0	Yes
Candidate0077	GGGGGGTCTAGAGGTGCATG	0	5.18544	1.27272	0.313819	0.531238	0	2.00841	1.8532	Yes
Candidate0078	TGTGGACACCGTGGGAGGTTG	0	30.2969	8.24348	1.43739	0	2.18823	0	2.94629	Yes
Candidate0079	CAGTGTGCTGCAGTGTGCTAT	0.378616	0	0	0	0	0	0	0	Yes
Candidate0080	ATACACATGCACACACACGCGA	0	4.121	0	0	0	0	0	0	Yes
Candidate0081	AGAGGAGAAAGACAAGTAGTTCA	0	0	0	0	0.500394	0	0	0	Yes
Candidate0082	TGGAGGAGAGAAAAAGAGACA	0	0	0	0	1.44329	0	0	1.65325	Yes
Candidate0083	CAAGACAGAGAAGACAGTTGTA	0	0	0	0.409802	0	0	4.02218	0	Yes
Candidate0084	ATGGAGGGAGACAGGAGAGTG	0	2.45152	0	0	1.28373	0	0	3.86811	Yes
Candidate0085	CGGCGACTCGGACGGGTGCAAA	0	0	0	0.373289	0.538475	0	0	0	Yes
Candidate0086	TAGCCAGGGGCTTGACTGCAA	0	0	0	0	0	0	1.99408	0	Yes
Candidate0087	ACTGAATGCTGGACTGGGCAG	0	0	0	0	0	2.62685	3.5638	0.751279	Yes
Candidate0088	CGCGCGGGCGTGGGGCGCGCT	8.80272	2.45622	0	1.10258	1.81117	0	0	0	Yes
Candidate0089	TTAAGGGATACTGGCAGCTGCAT	0.697935	0	0	0	0	0	0	0	Yes
Candidate0090	ATGATGATGACGACGATGACA	0	0	0	0.211369	0	0	0	0	Yes
Candidate0091	CAGTCAGAGGATTAAGGTGACC	2.86266	0	0	1.1608	0	0	0	0	Yes
Candidate0092	AGGGTTGGAATTGTTGAAGGTT	0	0	0	0.447109	0	0	0	0	Yes
Candidate0093	GTGGGTGGAATAGTATAACAA	1.26005	1.28513	1.23656	0	0	2.15997	0	0	Yes
Candidate0094	AGGGGCAGTGATAGAAAGGAGA	0	0	2.14776	0	4.88625	0	0	0	Yes
Candidate0095	TCTGAAAGACCGAAGAGCTATT	0	0	0	0	0.591029	0	0	0	Yes
Candidate0096	TCTCCTCTGAGTCTGGTTTTTT	0.515238	0	0	0	0	0	0	0	Yes
Candidate0097	TGTAGTTGTTATTGTTGTTGC	0	2.28299	1.99364	0	0	0	0	0	Yes
Candidate0098	AAAGGACAAAGAAAAGGGTTA	0	0	0	0	0	0	0	2.41554	Yes
Candidate0099	TCCCAGAACGCGGGACTGCCT	0	0	0	0	0	0	0.904229	0	Yes
Candidate0100	TGGTCTGTGAGCCTTACGGTCC	0	1.20916	0	0	0	0	0	0	Yes
Candidate0101	GTTCCTGCTGAACTGAGCCAGT	5.73493	0	0	0	0	0	0	0	Yes

## Sheet: Selected for Cluster analysis
Candidate NO.	Mature sequence	Expression level (TPM)
		E10	E13	E17	P0	P3	P7	P14	P28
Candidate0001	TGGCTATGATGTTTACTACCT	0	4.66937	1.14354	0	0	0	0	0
Candidate0002	TAAGTGTGTATGTATATGTG	0	9.13592	4.90101	4.39085	1.9018	3.39779	3.31789	4.84514
Candidate0003	ATGTAAGTGTGTATGTATAT	2.89992	8.18425	4.13653	4.03141	1.52289	3.08575	2.71269	4.11444
Candidate0004	GGACGTCCAGACGCAACT	0	20.1008	5.78368	0	0	0	0	0
Candidate0005	TGTGATGTGTGTATGTATAT	0	28.1663	15.0123	5.52241	1.08229	7.69908	0	0
Candidate0006	AGTCAGGCTACTGGTTATATT	0	0	0	1.40589	1.72053	3.76434	4.50265	6.9519
Candidate0007	GAAGAGGGCGTTGGGTTTATGT	0	6.37205	0	0	0	0	0	0
Candidate0008	ACTTGCATGTACACTTTCCT	0	3.20037	2.51668	2.02581	0	0	0	0
Candidate0009	TGACTTTCCAGAGAACCCTTGA	0	0	5.18113	0	0	0	0	0
Candidate0010	TAAGCTTGCCTTAGGATTGTTG	1.65509	0	0	2.41758	6.61746	0	0	0
Candidate0011	CTAAGGCAGGCAGACTTCAGTG	151.511	701.017	742.276	1039.54	2008.44	1265.47	1091.62	473.012
Candidate0014	TGGGGGCAGGCCGGATCTAGTG	3.95042	0	1.88307	0	0	0	0	0
Candidate0016	GAAGGATGTGTCAGAAGGCAG	0	2.76008	1.32853	0	0	0	0	0
Candidate0022	GCGTTTGGGAACGATGTTGTT	16.1098	0	0	0	1.19843	0	0	0
Candidate0026	ATGAGAGGTTAAGATGGTTTTT	16.0485	7.07596	0	2.77929	0.803144	6.45728	0	2.01346
Candidate0027	TCAGAGAGAGTAGAGGACAAG	0	0	0	0	0	4.53601	0	2.98671
Candidate0030	CGGCGATGAGGAGATACCTACT	0	5.61273	0.671454	0	0	0	0	0
Candidate0034	TCGTAGATCCAAGGAATAAG	0	0	2.9245	1.10859	1.81117	0	1.81861	0
Candidate0037	TGCATGTTGGCTTGTCGTGCATG	7.04505	0	0	0	0	0	0	0
Candidate0038	CCAACACTGTTCCCTCAACCGGCA	1.22639	1.32663	1.27483	0	0.781435	0.837404	0	0
Candidate0041	TTCCTGTGATGTAAGCTGAGGATG	8.29989	0	0	0	0	0	0	0
Candidate0045	AGAATTGCGTTTGGACAATCAG	0	0	2.1467	0.783797	1.44863	0	0	0.871108
Candidate0046	CAGACTGGTGCCTGGGTGTGG	8.38243	0	0	0	0	0	0	0
Candidate0048	CAACACTGCACTGGAAGATG	0	10.3557	7.92487	0.999672	0	4.45251	2.90547	0
Candidate0049	GTTGGAAGGACTTGTGAAGGTGT	7.9361	6.97618	2.20252	0	0	0	0	0
Candidate0050	GATATCAGCTCAGTAGGCACC	0	8.56391	3.49701	1.17783	0	0	0	0
Candidate0055	TAGGCTAGAAAGAGGTTGGGGA	259.551	0	0	0	0	0	0	0
Candidate0060	TGTAGGAAAGGAGTGTGGAGAC	3.8114	0	2.93782	0.253643	0	0	0	0
Candidate0062	GTGGACGGTTGGCAGCTTAGTGT	11.826	0	7.57414	3.89011	12.8571	0	0	0
Candidate0065	CACAGCGGAGCTGGGCACTGGCGT	1.11862	0	0	0	6.60642	0	3.83896	2.21775
Candidate0071	AACTATACCAGGATGTCAGC	0	0	1.8596	1.05756	0.719745	0	1.74519	0
Candidate0074	ACACACATAAACACACACGCAA	2.6459	2.24149	0.926631	0	0.607401	0	0	0.972532
Candidate0077	GGGGGGTCTAGAGGTGCATG	0	5.18544	1.27272	0.313819	0.531238	0	2.00841	1.8532
Candidate0078	TGTGGACACCGTGGGAGGTTG	0	30.2969	8.24348	1.43739	0	2.18823	0	2.94629
Candidate0080	ATACACATGCACACACACGCGA	0	4.121	0	0	0	0	0	0
Candidate0083	CAAGACAGAGAAGACAGTTGTA	0	0	0	0.409802	0	0	4.02218	0
Candidate0084	ATGGAGGGAGACAGGAGAGTG	0	2.45152	0	0	1.28373	0	0	3.86811
Candidate0087	ACTGAATGCTGGACTGGGCAG	0	0	0	0	0	2.62685	3.5638	0.751279
Candidate0088	CGCGCGGGCGTGGGGCGCGCT	8.80272	2.45622	0	1.10258	1.81117	0	0	0
Candidate0091	CAGTCAGAGGATTAAGGTGACC	2.86266	0	0	1.1608	0	0	0	0
Candidate0093	GTGGGTGGAATAGTATAACAA	1.26005	1.28513	1.23656	0	0	2.15997	0	0
Candidate0094	AGGGGCAGTGATAGAAAGGAGA	0	0	2.14776	0	4.88625	0	0	0
Candidate0097	TGTAGTTGTTATTGTTGTTGC	0	2.28299	1.99364	0	0	0	0	0
Candidate0101	GTTCCTGCTGAACTGAGCCAGT	5.73493	0	0	0	0	0	0	0

## Sheet: Precursor sequences
Candidate NO.	Precursor sequence
Candidate0001	ACAGTGAGTG GGAAACCTTC CTGGCCAGAG AAGATGGGGA CAGTGCCTGC TGTGGCTATG ATGTTTACAC CTAGCCATTGG
Candidate0002	AGCATGTGTGCATATGTATGTGTGTATGTATGTGTGTGTGCAATGTAAGTGTGTATGTATATGTGTGCATATGAG
Candidate0003	ATGTGTGTATATGTAAGTG TGTATGTATATGTGTTTA TATGAATATACATATACAT ACTCACGCACACATACACG CAAGC
Candidate0004	CGGCGGCTCGGGACGTCC AGACGCAACTCTCGGCCGG AGCCAGAGACTCGAGAA TTGCGTTTGGACAATCAGGA GCCGCGGC
Candidate0005	TGTGTGTGTGTGTGATGTGTG TATGTATATGTGTGTGTAT TTGTGTGTGTGTATGTA TTGTGTGTGTATGGCA TATGTGTTTG
Candidate0006	AAAACTGATGAGTCAGGCT ACTGGTTATATTCCAGGGC TTATCCAGTTCTGAGTAT AACCAAAGCCTGGCTGAA TGGTGTT
Candidate0007	CAAGAGGCCAGAAGAGGGC GTTGGGTTTATGTGAGACCC TATCTGCTGTCACAGAACC CACAGCTCCCTCGATTCGGCCTCTGTGG
Candidate0008	CCATCTCCTCACTTGCATGTACACTTTCCTGAGGGC CTCCTCAAACCCAGGA AGTTGTGCATGCAGG AAAGGAGGCGT
Candidate0009	AAGTGGAAACTTAAGGGT TCTCTGGAAAGTCGGTTG TGTTGGATGGTGTTTT GCTGACTTTCCACAGAAC CCTTGAGTTTCTACCT
Candidate0010	TTCTGACTTTCTAACAGT CCTAAGGCAAGCTTATAGT AATGGTTCTTTATAGTAAG CTTGCCTTAGGATTGTTG GAAAGTCAGA
Candidate0011	AAAGGCTCTCCTAAGGC AGGCAGACTTCAGTGTTG CCCATTTCTCAGTTCTC TGAAGCTTGCTTACCT CCAAAGGGCCTTTGC
