# Supplementary material for: Transcriptome analysis of microRNAs in developing cerebral cortex of rat
Source: BMC Genomics. 2012 Jun 12;13:232. doi: 10.1186/1471-2164-13-232 (PMC3441217; doi:10.1186/1471-2164-13-232)
Supplement: Additional file 12 Dataset S3. — Predicted targets and GO annotation of three novel candidates. [file 1471-2164-13-232-S12.xls]

## Sheet: Targets prediction
predicted targets of candidate0011
Gene name
C11orf9	chromosome 11 open reading frame 9
ELL2	elongation factor, RNA polymerase II, 2
KLHL24	kelch-like 24 (Drosophila)
MAGT1	magnesium transporter 1
MBOAT2	membrane bound O-acyltransferase domain containing 2
MITF	microphthalmia-associated transcription factor
MYO10	myosin X
PEA15	phosphoprotein enriched in astrocytes 15
PKN2	protein kinase N2
ZNF608	zinc finger protein 608
OSBPL3	oxysterol binding protein-like 3
ACAA2	acetyl-Coenzyme A acyltransferase 2
BMP6	bone morphogenetic protein 6
CD164	CD164 molecule, sialomucin
ELOVL5	ELOVL family member 5, elongation of long chain fatty acids (FEN1/Elo2, SUR4/Elo3-like, yeast)
EYA4	eyes absent homolog 4 (Drosophila)
HMG2L1	high-mobility group protein 2-like 1
ITPR3	inositol 1,4,5-triphosphate receptor, type 3
KLHL28	kelch-like 28 (Drosophila)
LIMCH1	LIM and calponin homology domains 1
LITAF	lipopolysaccharide-induced TNF factor
LPIN1	lipin 1
MYO1C	myosin IC
NR3C1	nuclear receptor subfamily 3, group C, member 1 (glucocorticoid receptor)
PIK3C2A	phosphoinositide-3-kinase, class 2, alpha polypeptide
PTPN12	protein tyrosine phosphatase, non-receptor type 12
RPIA	ribose 5-phosphate isomerase A (ribose 5-phosphate epimerase)
TLL1	tolloid-like 1
USP14	ubiquitin specific peptidase 14 (tRNA-guanine transglycosylase)
ACSL1	acyl-CoA synthetase long-chain family member 1
PALM2	paralemmin 2
ANKFY1	ankyrin repeat and FYVE domain containing 1
ASB1	ankyrin repeat and SOCS box-containing 1
ATMIN	ATM interactor
CCDC117	coiled-coil domain containing 117
JAG1	jagged 1 (Alagille syndrome)
KIAA0408	KIAA0408
MYO5A	myosin VA (heavy chain 12, myoxin)
PLCXD3	phosphatidylinositol-specific phospholipase C, X domain containing 3
RWDD4A	RWD domain containing 4A
SLC16A1	solute carrier family 16, member 1 (monocarboxylic acid transporter 1)
TEAD1	TEA domain family member 1 (SV40 transcriptional enhancer factor)
FLOT2	flotillin 2
HIPK1	homeodomain interacting protein kinase 1
LRRC1	leucine rich repeat containing 1
LYSMD3	LysM, putative peptidoglycan-binding, domain containing 3
NFATC1	nuclear factor of activated T-cells, cytoplasmic, calcineurin-dependent 1
NFIX	nuclear factor I/X (CCAAT-binding transcription factor)
OSBP	oxysterol binding protein
SOS1	son of sevenless homolog 1 (Drosophila)
SURF4	surfeit 4
TTL	tubulin tyrosine ligase
VANGL1	vang-like 1 (van gogh, Drosophila)
AAK1	AP2 associated kinase 1
ABCA2	ATP-binding cassette, sub-family A (ABC1), member 2
ABCC4	ATP-binding cassette, sub-family C (CFTR/MRP), member 4
ABHD7	abhydrolase domain containing 7
ACSS1	acyl-CoA synthetase short-chain family member 1
AFF4	AF4/FMR2 family, member 4
AHCYL1	S-adenosylhomocysteine hydrolase-like 1
AHNAK	AHNAK nucleoprotein
AKAP11	A kinase (PRKA) anchor protein 11
AKT1S1	AKT1 substrate 1 (proline-rich)
ALCAM	activated leukocyte cell adhesion molecule
ALG2	asparagine-linked glycosylation 2 homolog (S. cerevisiae, alpha-1,3-mannosyltransferase)
AMMECR1	Alport syndrome, mental retardation, midface hypoplasia and elliptocytosis chromosomal region, gene 1
AMOTL1	angiomotin like 1
ANGPTL7	angiopoietin-like 7
ANXA11	annexin A11
ANXA7	annexin A7
ARG2	arginase, type II
ARHGDIA	Rho GDP dissociation inhibitor (GDI) alpha
ATF7IP	activating transcription factor 7 interacting protein
B4GALT1	UDP-Gal:betaGlcNAc beta 1,4- galactosyltransferase, polypeptide 1
BACE1	beta-site APP-cleaving enzyme 1
C15orf17	chromosome 15 open reading frame 17
C15orf29	chromosome 15 open reading frame 29
C1GALT1	core 1 synthase, glycoprotein-N-acetylgalactosamine 3-beta-galactosyltransferase, 1
C21orf66	chromosome 21 open reading frame 66
C2orf29	chromosome 2 open reading frame 29
C2orf68	chromosome 2 open reading frame 68
C6orf153	chromosome 6 open reading frame 153
C7orf42	chromosome 7 open reading frame 42
C9orf164	chromosome 9 open reading frame 164
C9orf25	chromosome 9 open reading frame 25
CASC3	cancer susceptibility candidate 3
CASC4	cancer susceptibility candidate 4
CBFB	core-binding factor, beta subunit
CBLN4	cerebellin 4 precursor
CCDC28A	coiled-coil domain containing 28A
CCDC6	coiled-coil domain containing 6
CCL2	chemokine (C-C motif) ligand 2
CELSR3	cadherin, EGF LAG seven-pass G-type receptor 3 (flamingo homolog, Drosophila)
CEP350	centrosomal protein 350kDa
CHMP2B	chromatin modifying protein 2B
CHSY1	chondroitin sulfate synthase 1
CLDN11	claudin 11 (oligodendrocyte transmembrane protein)
CNTN3	contactin 3 (plasmacytoma associated)
COTL1	coactosin-like 1 (Dictyostelium)
CPNE5	copine V
CTDSPL	CTD (carboxy-terminal domain, RNA polymerase II, polypeptide A) small phosphatase-like
CTNS	cystinosis, nephropathic
DENND1B	DENN/MADD domain containing 1B
DIAPH1	diaphanous homolog 1 (Drosophila)
DICER1	dicer 1, ribonuclease type III
DIO2	deiodinase, iodothyronine, type II
DMXL1	Dmx-like 1
DPY19L4	dpy-19-like 4 (C. elegans)
DYNC1LI1	dynein, cytoplasmic 1, light intermediate chain 1
EBF1	early B-cell factor 1
EBF3	early B-cell factor 3
ELAVL1	ELAV (embryonic lethal, abnormal vision, Drosophila)-like 1 (Hu antigen R)
EN2	engrailed homeobox 2
EPHA3	EPH receptor A3
ERF	Ets2 repressor factor
ETS1	v-ets erythroblastosis virus E26 oncogene homolog 1 (avian)
ETV1	ets variant gene 1
EXTL3	exostoses (multiple)-like 3
FAM152A	family with sequence similarity 152, member A
FAM62B	family with sequence similarity 62 (C2 domain containing) member B
FAM73B	family with sequence similarity 73, member B
FAM78A	family with sequence similarity 78, member A
FAR1	fatty acyl CoA reductase 1
FBXO30	F-box protein 30
FGFR2	fibroblast growth factor receptor 2 (bacteria-expressed kinase, keratinocyte growth factor receptor, craniofacial dysostosis 1, Crouzon syndrome, Pfeiffer syndrome, Jackson-Weiss syndrome)
FKBP15	FK506 binding protein 15, 133kDa
FNBP1L	formin binding protein 1-like
FOXQ1	forkhead box Q1
FRMD8	FERM domain containing 8
FZD8	frizzled homolog 8 (Drosophila)
GABRA6	gamma-aminobutyric acid (GABA) A receptor, alpha 6
GAS2	growth arrest-specific 2
GLTP	glycolipid transfer protein
GPM6B	glycoprotein M6B
GPR85	G protein-coupled receptor 85
GRIA4	glutamate receptor, ionotrophic, AMPA 4
GZF1	GDNF-inducible zinc finger protein 1
HDAC4	histone deacetylase 4
HDAC5	histone deacetylase 5
HHEX	hematopoietically expressed homeobox
HIATL1	hippocampus abundant transcript-like 1
HIPK2	homeodomain interacting protein kinase 2
HIPK3	homeodomain interacting protein kinase 3
IMPAD1	inositol monophosphatase domain containing 1
ITGA11	integrin, alpha 11
ITGA6	integrin, alpha 6
ITGB8	integrin, beta 8
JAKMIP1	janus kinase and microtubule interacting protein 1
KCNJ2	potassium inwardly-rectifying channel, subfamily J, member 2
KCNK10	potassium channel, subfamily K, member 10
KIAA0174	KIAA0174
KIAA0494	KIAA0494
KIAA1147	KIAA1147
KIAA1161	KIAA1161
KIAA1576	KIAA1576 protein
KLF13	Kruppel-like factor 13
KLHL17	kelch-like 17 (Drosophila)
LAMC1	laminin, gamma 1 (formerly LAMB2)
LAMP2	lysosomal-associated membrane protein 2
LARP5	La ribonucleoprotein domain family, member 5
LCP1	lymphocyte cytosolic protein 1 (L-plastin)
LIPE	lipase, hormone-sensitive
LMNA	lamin A/C
LRIG1	leucine-rich repeats and immunoglobulin-like domains 1
LRP6	low density lipoprotein receptor-related protein 6
LRRC58	leucine rich repeat containing 58
M6PRBP1	mannose-6-phosphate receptor binding protein 1
MAP4K5	mitogen-activated protein kinase kinase kinase kinase 5
MAPK14	mitogen-activated protein kinase 14
MAPK4	mitogen-activated protein kinase 4
MAPRE1	microtubule-associated protein, RP/EB family, member 1
40609	membrane-associated ring finger (C3HC4) 7
METTL8	methyltransferase like 8
MKLN1	muskelin 1, intracellular mediator containing kelch motifs
MTDH	metadherin
MTMR12	myotubularin related protein 12
MTPN	myotrophin
MYLIP	myosin regulatory light chain interacting protein
MYNN	myoneurin
NAV1	neuron navigator 1
NAV3	neuron navigator 3
NCOA7	nuclear receptor coactivator 7
NEGR1	neuronal growth regulator 1
NFIB	nuclear factor I/B
NKAIN2	Na+/K+ transporting ATPase interacting 2
NOPE	neighbor of Punc E11
NPLOC4	nuclear protein localization 4 homolog (S. cerevisiae)
OSBPL6	oxysterol binding protein-like 6
PALLD	palladin, cytoskeletal associated protein
PAPOLG	poly(A) polymerase gamma
PCDH8	protocadherin 8
PCSK6	proprotein convertase subtilisin/kexin type 6
PCTK3	PCTAIRE protein kinase 3
PCYOX1	prenylcysteine oxidase 1
PDE4A	phosphodiesterase 4A, cAMP-specific (phosphodiesterase E2 dunce homolog, Drosophila)
PECR	peroxisomal trans-2-enoyl-CoA reductase
PEG3	paternally expressed 3
PGAP1	post-GPI attachment to proteins 1
PGF	placental growth factor
PIK3CA	phosphoinositide-3-kinase, catalytic, alpha polypeptide
PLEKHA6	pleckstrin homology domain containing, family A member 6
PNN	pinin, desmosome associated protein
PPARA	peroxisome proliferator-activated receptor alpha
PPM1F	protein phosphatase 1F (PP2C domain containing)
PPP1R13L	protein phosphatase 1, regulatory (inhibitor) subunit 13 like
PPP1R3D	protein phosphatase 1, regulatory (inhibitor) subunit 3D
PPTC7	PTC7 protein phosphatase homolog (S. cerevisiae)
PRKAA2	protein kinase, AMP-activated, alpha 2 catalytic subunit
PRPF40A	PRP40 pre-mRNA processing factor 40 homolog A (S. cerevisiae)
PTPN1	protein tyrosine phosphatase, non-receptor type 1
PTPRE	protein tyrosine phosphatase, receptor type, E
RAB11A	RAB11A, member RAS oncogene family
RAG1AP1	recombination activating gene 1 activating protein 1
RALA	v-ral simian leukemia viral oncogene homolog A (ras related)
RALGPS1	Ral GEF with PH domain and SH3 binding motif 1
RAP2A	RAP2A, member of RAS oncogene family
RAPGEF2	Rap guanine nucleotide exchange factor (GEF) 2
RASD2	RASD family, member 2
RAVER1	ribonucleoprotein, PTB-binding 1
RAVER2	ribonucleoprotein, PTB-binding 2
RBM24	RNA binding motif protein 24
RBM35A	RNA binding motif protein 35A
RBM47	RNA binding motif protein 47
RBMS1	RNA binding motif, single stranded interacting protein 1
RBMS3	RNA binding motif, single stranded interacting protein
RCOR1	REST corepressor 1
REEP1	receptor accessory protein 1
RERE	arginine-glutamic acid dipeptide (RE) repeats
RFX1	regulatory factor X, 1 (influences HLA class II expression)
RGS9	regulator of G-protein signaling 9
RHBDL3	rhomboid, veinlet-like 3 (Drosophila)
RHOG	ras homolog gene family, member G (rho G)
ROCK1	Rho-associated, coiled-coil containing protein kinase 1
ROCK2	Rho-associated, coiled-coil containing protein kinase 2
RPS6KB1	ribosomal protein S6 kinase, 70kDa, polypeptide 1
RREB1	ras responsive element binding protein 1
RYR3	ryanodine receptor 3
SAMD12	sterile alpha motif domain containing 12
SAMD4B	sterile alpha motif domain containing 4B
SAPS2	SAPS domain family, member 2
SASH1	SAM and SH3 domain containing 1
SC5DL	sterol-C5-desaturase (ERG3 delta-5-desaturase homolog, S. cerevisiae)-like
SDAD1	SDA1 domain containing 1
SEC61A2	Sec61 alpha 2 subunit (S. cerevisiae)
SEMA6C	sema domain, transmembrane domain (TM), and cytoplasmic domain, (semaphorin) 6C
40796	septin 10
40797	septin 11
SERTAD3	SERTA domain containing 3
SGCD	sarcoglycan, delta (35kDa dystrophin-associated glycoprotein)
SIRT1	sirtuin (silent mating type information regulation 2 homolog) 1 (S. cerevisiae)
SLC10A7	solute carrier family 10 (sodium/bile acid cotransporter family), member 7
SLC1A4	solute carrier family 1 (glutamate/neutral amino acid transporter), member 4
SLC25A20	solute carrier family 25 (carnitine/acylcarnitine translocase), member 20
SLC31A1	solute carrier family 31 (copper transporters), member 1
SLC31A2	solute carrier family 31 (copper transporters), member 2
SLC35B2	solute carrier family 35, member B2
SLC4A7	solute carrier family 4, sodium bicarbonate cotransporter, member 7
SLC9A6	solute carrier family 9 (sodium/hydrogen exchanger), member 6
SMARCC1	SWI/SNF related, matrix associated, actin dependent regulator of chromatin, subfamily c, member 1
SNCAIP	synuclein, alpha interacting protein (synphilin)
SNIP1	Smad nuclear interacting protein 1
SNX6	sorting nexin 6
SORD	sorbitol dehydrogenase
SOX12	SRY (sex determining region Y)-box 12
SPRY1	sprouty homolog 1, antagonist of FGF signaling (Drosophila)
ST8SIA1	ST8 alpha-N-acetyl-neuraminide alpha-2,8-sialyltransferase 1
STAG2	stromal antigen 2
STK4	serine/threonine kinase 4
SUCLG2	succinate-CoA ligase, GDP-forming, beta subunit
SYNC1	syncoilin, intermediate filament 1
TACC2	transforming, acidic coiled-coil containing protein 2
TBC1D9B	TBC1 domain family, member 9B (with GRAM domain)
TCF3	transcription factor 3 (E2A immunoglobulin enhancer binding factors E12/E47)
TEX261	testis expressed 261
THSD7B	thrombospondin, type I, domain containing 7B
TMCC3	transmembrane and coiled-coil domain family 3
TMEM109	transmembrane protein 109
TMEM134	transmembrane protein 134
TOR3A	torsin family 3, member A
TPD52L2	tumor protein D52-like 2
TRIAP1	TP53 regulated inhibitor of apoptosis 1
TRIM14	tripartite motif-containing 14
TTC9	tetratricopeptide repeat domain 9
UBA6	ubiquitin-like modifier activating enzyme 6
UNC119B	unc-119 homolog B (C. elegans)
VANGL2	vang-like 2 (van gogh, Drosophila)
VSNL1	visinin-like 1
WWC3	WWC family member 3
XPO4	exportin 4
ZBTB39	zinc finger and BTB domain containing 39
ZCCHC14	zinc finger, CCHC domain containing 14
ZDHHC20	zinc finger, DHHC-type containing 20
ZDHHC7	zinc finger, DHHC-type containing 7
ZNF292	zinc finger protein 292
ZNF605	zinc finger protein 605
ZSCAN18	zinc finger and SCAN domain containing 18
AKT2	v-akt murine thymoma viral oncogene homolog 2
ANKRD13A	ankyrin repeat domain 13A
ATP6V0A2	ATPase, H+ transporting, lysosomal V0 subunit a2
C17orf63	chromosome 17 open reading frame 63
FAM53B	family with sequence similarity 53, member B
GAS2L1	growth arrest-specific 2 like 1
KIAA2018	KIAA2018
MTX3	metaxin 3
MYADM	myeloid-associated differentiation marker
OTUD4	OTU domain containing 4
OXSR1	oxidative-stress responsive 1
PID1	phosphotyrosine interaction domain containing 1
SFRS12	splicing factor, arginine/serine-rich 12
XKR6	XK, Kell blood group complex subunit-related family, member 6
XYLT1	xylosyltransferase I
YOD1	YOD1 OTU deubiquinating enzyme 1 homolog (S. cerevisiae)
HN1L	hematological and neurological expressed 1-like
ZFAND3	zinc finger, AN1-type domain 3
ABR	active BCR-related gene
ADAMTS3	ADAM metallopeptidase with thrombospondin type 1 motif, 3
ADCY1	adenylate cyclase 1 (brain)
ADIPOR2	adiponectin receptor 2
AHR	aryl hydrocarbon receptor
AK3	adenylate kinase 3
AKAP5	A kinase (PRKA) anchor protein 5
ANGEL1	angel homolog 1 (Drosophila)
ANTXR2	anthrax toxin receptor 2
ANXA5	annexin A5
AP3M1	adaptor-related protein complex 3, mu 1 subunit
APBB2	amyloid beta (A4) precursor protein-binding, family B, member 2 (Fe65-like)
ARFGEF2	ADP-ribosylation factor guanine nucleotide-exchange factor 2 (brefeldin A-inhibited)
ARHGEF4	Rho guanine nucleotide exchange factor (GEF) 4
ASCC2	activating signal cointegrator 1 complex subunit 2
ATP6V0E1	ATPase, H+ transporting, lysosomal 9kDa, V0 subunit e1
ATP7A	ATPase, Cu++ transporting, alpha polypeptide (Menkes syndrome)
ATPAF1	ATP synthase mitochondrial F1 complex assembly factor 1
BACH2	BTB and CNC homology 1, basic leucine zipper transcription factor 2
BAHD1	bromo adjacent homology domain containing 1
BAZ2B	bromodomain adjacent to zinc finger domain, 2B
BCL2L11	BCL2-like 11 (apoptosis facilitator)
BMP3	bone morphogenetic protein 3
BMPR1B	bone morphogenetic protein receptor, type IB
BRP44L	brain protein 44-like
BRWD1	bromodomain and WD repeat domain containing 1
BTBD10	BTB (POZ) domain containing 10
BTBD14B	BTB (POZ) domain containing 14B
BZRAP1	benzodiazapine receptor (peripheral) associated protein 1
C10orf12	chromosome 10 open reading frame 12
C12orf23	chromosome 12 open reading frame 23
C17orf76	chromosome 17 open reading frame 76
C18orf19	chromosome 18 open reading frame 19
C1orf21	chromosome 1 open reading frame 21
C20orf194	chromosome 20 open reading frame 194
C21orf91	chromosome 21 open reading frame 91
CACNA2D2	calcium channel, voltage-dependent, alpha 2/delta subunit 2
CACNB2	calcium channel, voltage-dependent, beta 2 subunit
CADPS	Ca2+-dependent secretion activator
CAMTA2	calmodulin binding transcription activator 2
CAPN2	calpain 2, (m/II) large subunit
CAPN6	calpain 6
CCND2	cyclin D2
CDR2L	cerebellar degeneration-related protein 2-like
CEBPG	CCAAT/enhancer binding protein (C/EBP), gamma
CGN	cingulin
CHIC1	cysteine-rich hydrophobic domain 1
CHODL	chondrolectin
CHP	calcium binding protein P22
CHST1	carbohydrate (keratan sulfate Gal-6) sulfotransferase 1
CLIC6	chloride intracellular channel 6
CNN3	calponin 3, acidic
CNOT2	CCR4-NOT transcription complex, subunit 2
CNTN1	contactin 1
COL12A1	collagen, type XII, alpha 1
COL4A1	collagen, type IV, alpha 1
CPOX	coproporphyrinogen oxidase
CREB1	cAMP responsive element binding protein 1
CSTF3	cleavage stimulation factor, 3' pre-RNA, subunit 3, 77kDa
CUL5	cullin 5
CYCS	cytochrome c, somatic
DCP1A	DCP1 decapping enzyme homolog A (S. cerevisiae)
DCTN4	dynactin 4 (p62)
DDX6	DEAD (Asp-Glu-Ala-Asp) box polypeptide 6
DENND4C	DENN/MADD domain containing 4C
DHCR24	24-dehydrocholesterol reductase
DIAPH2	diaphanous homolog 2 (Drosophila)
DMD	dystrophin (muscular dystrophy, Duchenne and Becker types)
DNAJB12	DnaJ (Hsp40) homolog, subfamily B, member 12
DNAJC1	DnaJ (Hsp40) homolog, subfamily C, member 1
DPY19L3	dpy-19-like 3 (C. elegans)
DUSP15	dual specificity phosphatase 15
DUSP6	dual specificity phosphatase 6
DYNC1LI2	dynein, cytoplasmic 1, light intermediate chain 2
E2F6	E2F transcription factor 6
ECE1	endothelin converting enzyme 1
EDEM1	ER degradation enhancer, mannosidase alpha-like 1
EDNRB	endothelin receptor type B
EEA1	early endosome antigen 1
EFHD1	EF-hand domain family, member D1
EFHD2	EF-hand domain family, member D2
EGR2	early growth response 2 (Krox-20 homolog, Drosophila)
EMD	emerin (Emery-Dreifuss muscular dystrophy)
EPN2	epsin 2
ERMP1	endoplasmic reticulum metallopeptidase 1
ETF1	eukaryotic translation termination factor 1
ETNK1	ethanolamine kinase 1
EVI1	ecotropic viral integration site 1
EXTL2	exostoses (multiple)-like 2
EYA1	eyes absent homolog 1 (Drosophila)
EYA2	eyes absent homolog 2 (Drosophila)
EZH2	enhancer of zeste homolog 2 (Drosophila)
FA2H	fatty acid 2-hydroxylase
FAM135B	family with sequence similarity 135, member B
FAM177A1	family with sequence similarity 177, member A1
FAM38B	family with sequence similarity 38, member B
FARP1	FERM, RhoGEF (ARHGEF) and pleckstrin domain protein 1 (chondrocyte-derived)
FLJ20489	hypothetical protein FLJ20489
FLJ22222	hypothetical protein FLJ22222
FRMD4A	FERM domain containing 4A
FRMD4B	FERM domain containing 4B
FZD5	frizzled homolog 5 (Drosophila)
GALNT13	UDP-N-acetyl-alpha-D-galactosamine:polypeptide N-acetylgalactosaminyltransferase 13 (GalNAc-T13)
GATAD2A	GATA zinc finger domain containing 2A
GGA2	golgi associated, gamma adaptin ear containing, ARF binding protein 2
GIT2	G protein-coupled receptor kinase interactor 2
GK5	glycerol kinase 5 (putative)
GLCE	glucuronic acid epimerase
GLI3	GLI-Kruppel family member GLI3 (Greig cephalopolysyndactyly syndrome)
GNA13	guanine nucleotide binding protein (G protein), alpha 13
GNPDA2	glucosamine-6-phosphate deaminase 2
GPC4	glypican 4
GRIA2	glutamate receptor, ionotropic, AMPA 2
GRIA3	glutamate receptor, ionotrophic, AMPA 3
GRID1	glutamate receptor, ionotropic, delta 1
HBP1	HMG-box transcription factor 1
HBS1L	HBS1-like (S. cerevisiae)
HELZ	helicase with zinc finger
HLF	hepatic leukemia factor
HRH1	histamine receptor H1
ICMT	isoprenylcysteine carboxyl methyltransferase
IL22RA2	interleukin 22 receptor, alpha 2
INPP5B	inositol polyphosphate-5-phosphatase, 75kDa
IQGAP1	IQ motif containing GTPase activating protein 1
ITGA7	integrin, alpha 7
JAZF1	JAZF zinc finger 1
JPH1	junctophilin 1
KANK1	KN motif and ankyrin repeat domains 1
KCNJ12	potassium inwardly-rectifying channel, subfamily J, member 12
KCNK2	potassium channel, subfamily K, member 2
KCTD12	potassium channel tetramerisation domain containing 12
KIAA1024	KIAA1024
KIAA1244	KIAA1244
KIAA1324L	KIAA1324-like
KIAA1754	KIAA1754
KLF16	Kruppel-like factor 16
L2HGDH	L-2-hydroxyglutarate dehydrogenase
LARP1	La ribonucleoprotein domain family, member 1
LASS2	LAG1 homolog, ceramide synthase 2
LEMD3	LEM domain containing 3
LHX2	LIM homeobox 2
LIN28B	lin-28 homolog B (C. elegans)
LMAN2L	lectin, mannose-binding 2-like
LMBR1	limb region 1 homolog (mouse)
LMF2	lipase maturation factor 2
LOC144097	hypothetical protein BC007540
LONRF1	LON peptidase N-terminal domain and ring finger 1
LPCAT3	lysophosphatidylcholine acyltransferase 3
LPP	LIM domain containing preferred translocation partner in lipoma
LRFN1	leucine rich repeat and fibronectin type III domain containing 1
LRRC57	leucine rich repeat containing 57
LYCAT	lysocardiolipin acyltransferase
MACF1	microtubule-actin crosslinking factor 1
MACROD2	MACRO domain containing 2
MAP1B	microtubule-associated protein 1B
MAP2K4	mitogen-activated protein kinase kinase 4
MAP3K3	mitogen-activated protein kinase kinase kinase 3
MAP7	microtubule-associated protein 7
MAP9	microtubule-associated protein 9
40610	membrane-associated ring finger (C3HC4) 8
MARK1	MAP/microtubule affinity-regulating kinase 1
MECP2	methyl CpG binding protein 2 (Rett syndrome)
MED26	mediator complex subunit 26
MGA	MAX gene associated
MGC13057	hypothetical protein MGC13057
MID1	midline 1 (Opitz/BBB syndrome)
MLLT3	myeloid/lymphoid or mixed-lineage leukemia (trithorax homolog, Drosophila); translocated to, 3
MMD2	monocyte to macrophage differentiation-associated 2
MORC4	MORC family CW-type zinc finger 4
MPZL1	myelin protein zero-like 1
MTF1	metal-regulatory transcription factor 1
MTMR2	myotubularin related protein 2
MTR	5-methyltetrahydrofolate-homocysteine methyltransferase
MYCBP	c-myc binding protein
MYH10	myosin, heavy chain 10, non-muscle
MYH9	myosin, heavy chain 9, non-muscle
MYLK4	myosin light chain kinase family, member 4
MYRIP	myosin VIIA and Rab interacting protein
NAV2	neuron navigator 2
NCKIPSD	NCK interacting protein with SH3 domain
NDFIP1	Nedd4 family interacting protein 1
NEUROD1	neurogenic differentiation 1
NFASC	neurofascin homolog (chicken)
NIPA1	non imprinted in Prader-Willi/Angelman syndrome 1
NOL4	nucleolar protein 4
NPTN	neuroplastin
NR5A2	nuclear receptor subfamily 5, group A, member 2
NUPL1	nucleoporin like 1
NXT2	nuclear transport factor 2-like export factor 2
OPRS1	opioid receptor, sigma 1
OSBP2	oxysterol binding protein 2
OSBPL11	oxysterol binding protein-like 11
OTUD3	OTU domain containing 3
P4HA1	procollagen-proline, 2-oxoglutarate 4-dioxygenase (proline 4-hydroxylase), alpha polypeptide I
PAPD5	PAP associated domain containing 5
PAPSS2	3'-phosphoadenosine 5'-phosphosulfate synthase 2
PAQR8	progestin and adipoQ receptor family member VIII
PARP16	poly (ADP-ribose) polymerase family, member 16
PCNA	proliferating cell nuclear antigen
PDCD6	programmed cell death 6
PDE2A	phosphodiesterase 2A, cGMP-stimulated
PDXK	pyridoxal (pyridoxine, vitamin B6) kinase
PDZD2	PDZ domain containing 2
PGRMC2	progesterone receptor membrane component 2
PHACTR2	phosphatase and actin regulator 2
PHF17	PHD finger protein 17
PHF6	PHD finger protein 6
PIP3-E	phosphoinositide-binding protein PIP3-E
PITPNA	phosphatidylinositol transfer protein, alpha
PLAGL2	pleiomorphic adenoma gene-like 2
PLDN	pallidin homolog (mouse)
PLEKHF2	pleckstrin homology domain containing, family F (with FYVE domain) member 2
PLEKHH1	pleckstrin homology domain containing, family H (with MyTH4 domain) member 1
PLSCR3	phospholipid scramblase 3
PLXNA3	plexin A3
PLXNB2	plexin B2
PMEPA1	prostate transmembrane protein, androgen induced 1
PNPLA2	patatin-like phospholipase domain containing 2
POLR3G	polymerase (RNA) III (DNA directed) polypeptide G (32kD)
PPFIBP2	PTPRF interacting protein, binding protein 2 (liprin beta 2)
PPP2R5E	protein phosphatase 2, regulatory subunit B', epsilon isoform
PRICKLE2	prickle homolog 2 (Drosophila)
PRKAG2	protein kinase, AMP-activated, gamma 2 non-catalytic subunit
PRKD1	protein kinase D1
PRRC1	proline-rich coiled-coil 1
PRRX1	paired related homeobox 1
PSKH1	protein serine kinase H1
PTBP1	polypyrimidine tract binding protein 1
PTBP2	polypyrimidine tract binding protein 2
PTER	phosphotriesterase related
PTPN9	protein tyrosine phosphatase, non-receptor type 9
PTPRD	protein tyrosine phosphatase, receptor type, D
PTTG1IP	pituitary tumor-transforming 1 interacting protein
QSER1	glutamine and serine rich 1
RAB14	RAB14, member RAS oncogene family
RAB34	RAB34, member RAS oncogene family
RAB43	RAB43, member RAS oncogene family
RAD17	RAD17 homolog (S. pombe)
RANBP10	RAN binding protein 10
RASGEF1A	RasGEF domain family, member 1A
RBM33	RNA binding motif protein 33
RBM38	RNA binding motif protein 38
RFFL	ring finger and FYVE-like domain containing 1
RIC3	resistance to inhibitors of cholinesterase 3 homolog (C. elegans)
RNF11	ring finger protein 11
RNF128	ring finger protein 128
RNF144A	ring finger protein 144A
RNF165	ring finger protein 165
ROD1	ROD1 regulator of differentiation 1 (S. pombe)
RP11-68I18.1	hypothetical protein MGC29891
RRBP1	ribosome binding protein 1 homolog 180kDa (dog)
RTN3	reticulon 3
RUFY2	RUN and FYVE domain containing 2
RXRA	retinoid X receptor, alpha
RYBP	RING1 and YY1 binding protein
RYR2	ryanodine receptor 2 (cardiac)
SART3	squamous cell carcinoma antigen recognized by T cells 3
SBK1	SH3-binding domain kinase 1
SCAMP2	secretory carrier membrane protein 2
SCD	stearoyl-CoA desaturase (delta-9-desaturase)
SCN4B	sodium channel, voltage-gated, type IV, beta
SEC13	SEC13 homolog (S. cerevisiae)
SELI	selenoprotein I
SEMA6A	sema domain, transmembrane domain (TM), and cytoplasmic domain, (semaphorin) 6A
SEMA6D	sema domain, transmembrane domain (TM), and cytoplasmic domain, (semaphorin) 6D
SERINC2	serine incorporator 2
SERP1	stress-associated endoplasmic reticulum protein 1
SERTAD4	SERTA domain containing 4
SFRP4	secreted frizzled-related protein 4
SFRS6	splicing factor, arginine/serine-rich 6
SH2B3	SH2B adaptor protein 3
SH3BP5L	SH3-binding domain protein 5-like
SIX4	SIX homeobox 4
SLAIN2	SLAIN motif family, member 2
SLC15A4	solute carrier family 15, member 4
SLC16A14	solute carrier family 16, member 14 (monocarboxylic acid transporter 14)
SLC27A1	solute carrier family 27 (fatty acid transporter), member 1
SLC35F5	solute carrier family 35, member F5
SLC4A8	solute carrier family 4, sodium bicarbonate cotransporter, member 8
SLC7A8	solute carrier family 7 (cationic amino acid transporter, y+ system), member 8
SLITRK6	SLIT and NTRK-like family, member 6
SMAD4	SMAD family member 4
SMARCAD1	SWI/SNF-related, matrix-associated actin-dependent regulator of chromatin, subfamily a, containing DEAD/H box 1
SNX18	sorting nexin 18
SNX4	sorting nexin 4
SORCS2	sortilin-related VPS10 domain containing receptor 2
SP1	Sp1 transcription factor
SP2	Sp2 transcription factor
SP3	Sp3 transcription factor
SPECC1L	SPECC1-like
SPRY2	sprouty homolog 2 (Drosophila)
SRGAP3	SLIT-ROBO Rho GTPase activating protein 3
STAT3	signal transducer and activator of transcription 3 (acute-phase response factor)
STK35	serine/threonine kinase 35
STRN3	striatin, calmodulin binding protein 3
TACC1	transforming, acidic coiled-coil containing protein 1
TANC2	tetratricopeptide repeat, ankyrin repeat and coiled-coil containing 2
THAP2	THAP domain containing, apoptosis associated protein 2
THRB	thyroid hormone receptor, beta (erythroblastic leukemia viral (v-erb-a) oncogene homolog 2, avian)
TJP1	tight junction protein 1 (zona occludens 1)
TMED1	transmembrane emp24 protein transport domain containing 1
TMEM129	transmembrane protein 129
TMEM168	transmembrane protein 168
TMEM181	transmembrane protein 181
TMEM184B	transmembrane protein 184B
TOB2	transducer of ERBB2, 2
TOX	thymocyte selection-associated high mobility group box
TRAM2	translocation associated membrane protein 2
TRPS1	trichorhinophalangeal syndrome I
TSHZ2	teashirt zinc finger homeobox 2
TUBG1	tubulin, gamma 1
UBE2B	ubiquitin-conjugating enzyme E2B (RAD6 homolog)
UBE2W	ubiquitin-conjugating enzyme E2W (putative)
ULK2	unc-51-like kinase 2 (C. elegans)
USP24	ubiquitin specific peptidase 24
USP48	ubiquitin specific peptidase 48
UST	uronyl-2-sulfotransferase
VAMP3	vesicle-associated membrane protein 3 (cellubrevin)
VAT1	vesicle amine transport protein 1 homolog (T. californica)
VPS37B	vacuolar protein sorting 37 homolog B (S. cerevisiae)
WDFY1	WD repeat and FYVE domain containing 1
WDR40B	WD repeat domain 40B
WIPF1	WAS/WASL interacting protein family, member 1
WIPF2	WAS/WASL interacting protein family, member 2
XRCC6	X-ray repair complementing defective repair in Chinese hamster cells 6 (Ku autoantigen, 70kDa)
YEATS2	YEATS domain containing 2
YIPF6	Yip1 domain family, member 6
ZBED4	zinc finger, BED-type containing 4
ZBTB38	zinc finger and BTB domain containing 38
ZBTB7B	zinc finger and BTB domain containing 7B
ZCCHC24	zinc finger, CCHC domain containing 24
ZDHHC3	zinc finger, DHHC-type containing 3
ZFYVE21	zinc finger, FYVE domain containing 21
ZNF148	zinc finger protein 148
ZNF192	zinc finger protein 192
ZNF219	zinc finger protein 219
ZNF3	zinc finger protein 3
ZNF706	zinc finger protein 706
ZNRF3	zinc and ring finger 3
hCG_1776018	hCG1776018
ACACA	acetyl-Coenzyme A carboxylase alpha
ACADM	acyl-Coenzyme A dehydrogenase, C-4 to C-12 straight chain
ACCN2	amiloride-sensitive cation channel 2, neuronal
ACTB	actin, beta
AFF3	AF4/FMR2 family, member 3
AGPAT9	1-acylglycerol-3-phosphate O-acyltransferase 9
AKAP6	A kinase (PRKA) anchor protein 6
AKIRIN1	akirin 1
ANKRD50	ankyrin repeat domain 50
AOF1	amine oxidase (flavin containing) domain 1
ARFIP1	ADP-ribosylation factor interacting protein 1 (arfaptin 1)
ARHGEF3	Rho guanine nucleotide exchange factor (GEF) 3
ARPP-19	cyclic AMP phosphoprotein, 19 kD
ATP11A	ATPase, class VI, type 11A
ATRX	alpha thalassemia/mental retardation syndrome X-linked (RAD54 homolog, S. cerevisiae)
BCAN	brevican
BSN	bassoon (presynaptic cytomatrix protein)
C13orf23	chromosome 13 open reading frame 23
C1orf198	chromosome 1 open reading frame 198
C1orf201	chromosome 1 open reading frame 201
C20orf27	chromosome 20 open reading frame 27
C2orf71	chromosome 2 open reading frame 71
C3orf70	chromosome 3 open reading frame 70
C8orf79	chromosome 8 open reading frame 79
CADM2	cell adhesion molecule 2
CBLN2	cerebellin 2 precursor
CCNL2	cyclin L2
CDC27	cell division cycle 27 homolog (S. cerevisiae)
CDC42BPA	CDC42 binding protein kinase alpha (DMPK-like)
CDH11	cadherin 11, type 2, OB-cadherin (osteoblast)
CDK4	cyclin-dependent kinase 4
CFL2	cofilin 2 (muscle)
CNRIP1	cannabinoid receptor interacting protein 1
COBLL1	COBL-like 1
CPNE8	copine VIII
CPSF6	cleavage and polyadenylation specific factor 6, 68kDa
CSGALNACT2	chondroitin sulfate N-acetylgalactosaminyltransferase 2
CYLD	cylindromatosis (turban tumor syndrome)
DIXDC1	DIX domain containing 1
DLGAP2	discs, large (Drosophila) homolog-associated protein 2
DUSP18	dual specificity phosphatase 18
DYRK2	dual-specificity tyrosine-(Y)-phosphorylation regulated kinase 2
EDC3	enhancer of mRNA decapping 3 homolog (S. cerevisiae)
EGR1	early growth response 1
EIF2C1	eukaryotic translation initiation factor 2C, 1
EIF4G2	eukaryotic translation initiation factor 4 gamma, 2
ELOVL4	elongation of very long chain fatty acids (FEN1/Elo2, SUR4/Elo3, yeast)-like 4
EPB41L3	erythrocyte membrane protein band 4.1-like 3
ERC2	ELKS/RAB6-interacting/CAST family member 2
FAM107B	family with sequence similarity 107, member B
FAM108C1	family with sequence similarity 108, member C1
FBXL7	F-box and leucine-rich repeat protein 7
FOXK2	forkhead box K2
GCN1L1	GCN1 general control of amino-acid synthesis 1-like 1 (yeast)
GIGYF1	GRB10 interacting GYF protein 1
GLRB	glycine receptor, beta
GOLT1B	golgi transport 1 homolog B (S. cerevisiae)
HDLBP	high density lipoprotein binding protein
HMGA1	high mobility group AT-hook 1
HRB	HIV-1 Rev binding protein
IGF2R	insulin-like growth factor 2 receptor
IPO5	importin 5
KCNJ3	potassium inwardly-rectifying channel, subfamily J, member 3
KIAA0368	KIAA0368
KIAA0564	KIAA0564
KIAA1522	KIAA1522
KIF21B	kinesin family member 21B
KIF5A	kinesin family member 5A
KLC2	kinesin light chain 2
KRAS	v-Ki-ras2 Kirsten rat sarcoma viral oncogene homolog
LL22NC03-75B3.6	KIAA1644 protein
LYPD6	LY6/PLAUR domain containing 6
MAGI2	membrane associated guanylate kinase, WW and PDZ domain containing 2
MDGA1	MAM domain containing glycosylphosphatidylinositol anchor 1
METAP2	methionyl aminopeptidase 2
MIPOL1	mirror-image polydactyly 1
MKRN3	makorin, ring finger protein, 3
MMP16	matrix metallopeptidase 16 (membrane-inserted)
MN1	meningioma (disrupted in balanced translocation) 1
MTMR3	myotubularin related protein 3
MTMR6	myotubularin related protein 6
MYO9B	myosin IXB
NAB1	NGFI-A binding protein 1 (EGR1 binding protein 1)
NAMPT	nicotinamide phosphoribosyltransferase
NCOR2	nuclear receptor co-repressor 2
NEFM	neurofilament, medium polypeptide 150kDa
NR3C2	nuclear receptor subfamily 3, group C, member 2
NRP1	neuropilin 1
NRP2	neuropilin 2
NT5M	5',3'-nucleotidase, mitochondrial
NUDT4	nudix (nucleoside diphosphate linked moiety X)-type motif 4
NUFIP2	nuclear fragile X mental retardation protein interacting protein 2
OSBPL5	oxysterol binding protein-like 5
PDCD10	programmed cell death 10
PDE3B	phosphodiesterase 3B, cGMP-inhibited
PDE7B	phosphodiesterase 7B
PHC2	polyhomeotic homolog 2 (Drosophila)
PHLDB1	pleckstrin homology-like domain, family B, member 1
PJA2	praja 2, RING-H2 motif containing
PPARGC1B	peroxisome proliferator-activated receptor gamma, coactivator 1 beta
PPP1R9A	protein phosphatase 1, regulatory (inhibitor) subunit 9A
PPP4R1	protein phosphatase 4, regulatory subunit 1
PTGFRN	prostaglandin F2 receptor negative regulator
PTPRO	protein tyrosine phosphatase, receptor type, O
PURB	purine-rich element binding protein B
QRICH1	glutamine-rich 1
RAP1B	RAP1B, member of RAS oncogene family
RAP2C	RAP2C, member of RAS oncogene family
RASL10B	RAS-like, family 10, member B
RICTOR	rapamycin-insensitive companion of mTOR
SDCBP	syndecan binding protein (syntenin)
SEC62	SEC62 homolog (S. cerevisiae)
SHROOM3	shroom family member 3
SLC25A25	solute carrier family 25 (mitochondrial carrier; phosphate carrier), member 25
SLC2A13	solute carrier family 2 (facilitated glucose transporter), member 13
SLC35A1	solute carrier family 35 (CMP-sialic acid transporter), member A1
SLC41A2	solute carrier family 41, member 2
SOX9	SRY (sex determining region Y)-box 9 (campomelic dysplasia, autosomal sex-reversal)
SPOCK1	sparc/osteonectin, cwcv and kazal-like domains proteoglycan (testican) 1
SPOPL	speckle-type POZ protein-like
SPRED2	sprouty-related, EVH1 domain containing 2
SYT11	synaptotagmin XI
TBC1D1	TBC1 (tre-2/USP6, BUB2, cdc16) domain family, member 1
TBC1D14	TBC1 domain family, member 14
TCF20	transcription factor 20 (AR1)
TIAL1	TIA1 cytotoxic granule-associated RNA binding protein-like 1
TIPRL	TIP41, TOR signaling pathway regulator-like (S. cerevisiae)
TLL2	tolloid-like 2
TMEM16F	transmembrane protein 16F
TMEM189	transmembrane protein 189
TNRC6B	trinucleotide repeat containing 6B
TRABD	TraB domain containing
TRIM2	tripartite motif-containing 2
TRIM9	tripartite motif-containing 9
UBL3	ubiquitin-like 3
UBOX5	U-box domain containing 5
USP37	ubiquitin specific peptidase 37
VGLL4	vestigial like 4 (Drosophila)
VPS13A	vacuolar protein sorting 13 homolog A (S. cerevisiae)
WSB1	WD repeat and SOCS box-containing 1
YTHDF1	YTH domain family, member 1
ZBTB20	zinc finger and BTB domain containing 20
ZBTB5	zinc finger and BTB domain containing 5
ZCCHC12	zinc finger, CCHC domain containing 12
ZDHHC23	zinc finger, DHHC-type containing 23
ZDHHC8	zinc finger, DHHC-type containing 8
ZNF238	zinc finger protein 238
ZNF362	zinc finger protein 362
ZNF654	zinc finger protein 654
ZXDB	zinc finger, X-linked, duplicated B
hCG_1757335	hCG1757335

## Sheet: GO annotation
GO annotations of candidate0011
GO Term	Description	P-value
GO:0009987	cellular process	9.24e-06
GO:0006084	acetyl-CoA metabolic process	2.84e-05
GO:0010738	regulation of protein kinase A signaling cascade	5.42e-05
GO:0042221	response to chemical stimulus	6.35e-05
GO:0032787	monocarboxylic acid metabolic process	7.54e-05
GO:0051234	establishment of localization	8.04e-05
GO:0006810	transport	0.00011
GO:0010959	regulation of metal ion transport	0.000239
GO:0044281	small molecule metabolic process	0.000244
GO:0006635	fatty acid beta-oxidation	0.000271
GO:0051289	protein homotetramerization	0.000271
GO:0007166	cell surface receptor linked signaling pathway	0.000279
GO:0008150	biological_process	0.00028
GO:0006631	fatty acid metabolic process	0.000608
GO:0006164	purine nucleotide biosynthetic process	0.000676
GO:0072522	purine-containing compound biosynthetic process	0.000676
GO:0000041	transition metal ion transport	0.000676
GO:0002376	immune system process	0.000703
GO:0007186	G-protein coupled receptor protein signaling pathway	0.000733
GO:0008624	induction of apoptosis by extracellular signals	0.000766
GO:0034440	lipid oxidation	0.00077
GO:0019395	fatty acid oxidation	0.00077
GO:0072329	monocarboxylic acid catabolic process	0.00077
GO:0009062	fatty acid catabolic process	0.00077
GO:0043436	oxoacid metabolic process	0.000822
GO:0006082	organic acid metabolic process	0.000822
GO:0042180	cellular ketone metabolic process	0.000822
GO:0019752	carboxylic acid metabolic process	0.000822
GO:0042493	response to drug	0.000903
