# Supplementary material for: Transcriptome analysis of microRNAs in developing cerebral cortex of rat
Source: BMC Genomics. 2012 Jun 12;13:232. doi: 10.1186/1471-2164-13-232 (PMC3441217; doi:10.1186/1471-2164-13-232)
Supplement: Additional file 13 Dataset S4. — List of the name and relative abundance for all detected isomiRs. The name and relative abundance (TPM) of isomiRs for all known miRNAs in different samples are shown. [file 1471-2164-13-232-S13.xls]

## Sheet: Summary of isomiRs 
Name	5' and 3' addition	5' addition	5' addition and 3' trimming	3' addition	3' trimming	5' timming and 3' addition	5' trimming	5' and 3' trimming
rno-let-7a
E10	1.49283	14.7827	2.51233	1947.53	3212.72	12.3432	250.213	14.0181
E13	1.15515	8.68874	2.26008	2438.07	9241.8	13.3093	167.145	27.2716
E17	0.95811	7.88264	3.09208	4646.88	12081.9	20.3381	161.398	33.1419
p0	1.17397	6.41771	3.60888	6416.36	11355.5	57.6811	255.691	47.4198
p3	2.64867	8.31849	3.435	7169.67	11265.5	80.619	368.083	68.7414
p7	0.552857	4.56107	2.11928	3928.46	12945.1	18.9353	150.377	32.8028
p14	0.676159	6.32692	2.60804	3781.76	12493.3	28.447	213.811	49.2147
p28	0.564067	7.25766	4.06128	4742.03	14691.9	24.9693	168.618	52.7966
rno-let-7b
E10	0	0	0.0364105	612.461	1025.03	3.85952	18.0596	5.75286
E13	0	0	0.0502239	1325.61	6005.83	5.97665	3.66635	24.2582
E17	0.0435505	0	0.087101	10668.1	29742.8	48.9072	13.4135	136.661
p0	0.113049	0.0695687	0.373932	15193.2	20941.4	106.64	22.6794	163.165
p3	0.165542	0	0.413855	14516.2	18888.6	131.689	30.2528	176.054
p7	0	0	0.230357	11770.5	30551.8	44.0903	11.1953	136.095
p14	0	0	0.241485	10798.3	29144.6	59.4054	16.6142	173.918
p28	0.0752089	0	0.0752089	9564.46	17713	47.0432	12.1462	99.0501
rno-let-7b*
E10	0	0	0	0	0.509747	0	0	0
E13	0	0	0.200896	0	0.904031	0	0	0
E17	0	0	0.0435505	0	1.04521	0	0	0.087101
p0	0	0	0.0434804	0	1.20006	0	0	0.0434804
p3	0	0	0	0	1.48988	0	0	0.0413855
p7	0	0	0.0921428	0	2.2575	0	0	0.0460714
p14	0	0	0.0965942	0	1.06254	0	0	0.0965942
p28	0	0	0.112813	0	3.98607	0	0	0
rno-let-7c
E10	23.5212	293.396	204.045	3241.48	18037.5	63.063	934.95	226.109
E13	28.2258	215.21	284.016	5843.96	65813.3	98.4389	821.211	602.135
E17	57.0947	269.621	485.457	23645.3	124943	264.134	1174.9	1026.53
p0	61.3074	187.618	360.409	31729.3	105498	407.22	1118.6	1070.51
p3	64.4373	237.76	388.031	35231.7	92076.5	529.114	1513.92	1102.34
p7	25.0168	117.206	221.235	17903	98446.5	142.591	653.569	630.441
p14	29.6544	111.035	239.65	16658	98209.8	174.932	671.957	839.21
p28	14.1393	67.2743	118.416	16557	66088.6	137.031	552.221	450.238
rno-let-7d
E10	0.145642	3.05848	1.05591	196.216	364.579	2.36668	61.9343	5.06106
E13	0.150672	4.01791	4.77127	426.25	2142.85	5.27351	97.6855	30.2348
E17	1.91622	11.8457	16.1137	2888.44	5663.04	26.4787	177.642	51.1718
p0	0.678295	4.73937	5.93943	1684.35	2781.17	13.6789	91.1785	25.6969
p3	1.03464	4.75933	4.59379	1739.56	2029.59	18.5821	131.73	20.072
p7	0.3225	5.06785	11.1493	1283.36	6129.52	10.2278	134.713	57.7735
p14	0.33808	5.94054	7.67924	1250.12	4827	10.4805	179.086	50.229
p28	1.50418	13.0863	15.9443	3052.95	8835.31	26.2479	237.773	86.5654
rno-let-7d*
E10	0	0.0364105	0	0.291284	4.58773	0.109232	3.49541	0.327695
E13	0	0	0.150672	0.150672	7.68426	0.150672	2.15963	0.904031
E17	0	0	0.0435505	0.304853	13.7184	0.0435505	1.69847	1.78557
p0	0	0	0.0260883	0.373932	15.0007	0.113049	1.3305	1.15658
p3	0	0	0	0.538012	14.9402	0.206928	1.73819	1.11741
p7	0	0	0	0.368571	15.6643	0.138214	1.84286	0.875356
p14	0	0	0	0.193188	13.9579	0.241485	1.40062	1.11083
p28	0	0.0376044	0.188022	0.67688	30.4596	0.188022	4.39972	2.40668
rno-let-7e
E10	2.58515	19.4068	2.47592	1887.12	1881	22.975	110.215	15.0375
E13	1.60717	15.5192	5.47441	793.287	9046.43	9.99456	92.0102	27.4223
E17	0.609707	8.23104	2.78723	396.832	6231.07	4.79055	41.8956	17.6379
p0	0.608726	8.80914	2.80884	349.391	3357.56	5.08721	55.8984	18.1574
p3	1.15879	12.5398	4.05578	318.71	1751.97	8.19433	82.8952	21.5205
p7	0.184286	1.70464	1.01357	246.159	3498.38	3.73178	29.4396	11.7482
p14	0.917645	12.1226	5.11949	262.881	4956.49	3.52569	51.05	24.1485
p28	0.150418	2.93315	2.29387	400.149	6811.63	3.98607	43.3955	22.8635
rno-let-7e*
E10	0	0	0.182053	0	0.983084	0	0.109232	0.0364105
E13	0	0.150672	0.25112	0	2.66187	0	0.452015	0.100448
E17	0	0	0.130651	0	1.56782	0	0.0435505	0.087101
p0	0	0	0.0260883	0	1.3305	0	0.0260883	0.0260883
p3	0	0	0.082771	0	0.786325	0	0	0.082771
p7	0	0	0.0921428	0	1.05964	0	0.0460714	0
p14	0	0	0	0	0.579565	0	0.0482971	0
p28	0	0	0.0752089	0	0.977715	0	0	0.0376044
rno-let-7f
E10	1.45642	27.3443	1.56565	851.023	1828.5	9.90366	412.968	12.8529
E13	0.502239	13.0582	1.15515	734.424	2783.41	8.03583	213.301	9.84389
E17	0.827459	10.1037	1.74202	2323.42	5451.21	19.5542	298.539	22.9947
p0	1.28702	14.5225	2.93928	3239.62	7200.84	47.2458	515.895	47.4806
p3	1.53126	20.6928	4.09717	3387.82	7317.62	70.2726	952.198	93.2002
p7	0.460714	9.12214	2.11928	2294.08	10150.1	18.705	381.287	40.9114
p14	0.386377	10.6737	1.88359	2110.97	10446.3	24.6315	551.891	62.9311
p28	0.451253	10.3036	2.97075	2952.21	11865.8	24.3301	435.61	75.3969
rno-let-7i
E10	0	12.1975	15.5837	14.0545	4560.02	0.145642	18.2417	37.5393
E13	0	2.20985	29.5819	1.30582	8036.03	0	3.11388	51.4293
E17	0	3.09208	38.2809	2.87433	12707	0	4.00664	74.8633
p0	0	3.65236	46.9154	2.8958	10665.1	0	4.2176	78.2213
p3	0.0413855	9.1462	103.754	4.51102	11466	0.082771	8.77373	121.425
p7	0	0.921428	19.6264	3.73178	17118.3	0	4.37678	83.2049
p14	0	4.9746	71.9627	3.2359	14882.5	0.0482971	4.73311	108.717
p28	0	1.12813	16.7716	4.17409	14296.2	0	5.49025	80.9624
rno-let-7i*
E10	0	0	0.182053	0.364105	1.49283	0	0.0728211	0.0364105
E13	0	0	0	0	0.904031	0	0	0.0502239
E17	0	0	0	0	4.18085	0	0	0.174202
p0	0	0	0	0.0260883	12.5658	0	0	0.591334
p3	0	0	0	0	10.4292	0	0	0.206928
p7	0	0	0	0	6.31178	0	0	0.230357
p14	0	0	0	0.0482971	4.68482	0	0.0482971	0.193188
p28	0	0	0	0	6.35515	0	0	0.0376044
rno-miR-100
E10	0	0.0728211	0.0364105	2.73079	78.938	10.4862	16.6032	1.49283
E13	0	0	0	16.7748	747.282	16.6241	13.2591	4.16859
E17	0	0	0.0435505	17.2895	695.414	19.6848	18.0734	4.96475
p0	0	0.0260883	0.0695687	5.86986	641.858	10.9571	12.9137	4.37413
p3	0	0	0	2.93837	80.4535	11.0913	10.0153	2.19343
p7	0	0	0.138214	3.17893	653.246	7.83214	9.62892	3.5475
p14	0	0	0	2.99442	491.326	7.92072	7.92072	4.10525
p28	0	0	0	4.81337	408.572	4.2117	3.87326	1.99304
rno-miR-101a
E10	1.20155	3673.17	7912.37	67.8328	1552.29	0.764621	5.68004	1.96617
E13	0.301344	280.4	5566.42	45.4024	1489.54	0.904031	2.15963	0.502239
E17	0.261303	250.372	6544.63	68.3742	3390.84	1.00166	3.13563	1.87267
p0	0.260883	161.382	8669.11	38.6541	5040.93	0.765256	4.26108	1.76531
p3	0.248313	163.556	7908.4	33.7292	4439.76	0.289699	3.22807	2.44175
p7	0.138214	144.111	5478.53	52.1528	3357.73	1.47428	3.08678	1.19786
p14	0.144891	149.141	5082.98	22.8928	2599.59	0.434674	2.22167	0.724456
p28	0.33844	162.639	5377.55	51.2925	3810.83	1.27855	3.08356	1.42897
rno-miR-101a*
E10	0	0	0	0.145642	0	0.109232	0	0
E13	0	0	0	0	0	0	0	0
E17	0	0	0	0	0.130651	0	0	0
p0	0	0	0	0	0	0.0260883	0.0260883	0
p3	0	0	0	0	0	0	0	0
p7	0	0	0	0	0	0	0	0.0460714
p14	0	0	0	0	0.0482971	0	0	0
p28	0	0	0	0	0	0	0	0
rno-miR-101b
E10	12.4888	1933.29	10494	517.831	5155.77	62.262	7.50057	6.62672
E13	1.10493	15.469	5366.07	70.2633	2230.49	11.0995	2.26008	1.2556
E17	0.740358	9.45045	3777.61	75.473	2920.97	8.75365	2.22107	1.91622
p0	0.652206	7.5482	4110.27	86.0739	3787.39	8.13084	2.13054	2.80884
p3	1.36572	8.64957	4143.89	179.406	4598.14	16.3059	2.69006	2.15205
p7	0.460714	7.18714	3893.91	91.2674	4583.46	10.2739	3.04071	2.62607
p14	0.579565	7.67924	4115.25	100.603	5041.3	10.7702	2.31826	2.65634
p28	0.488858	8.19777	3707.2	89.3481	4599.21	7.85933	2.97075	2.03064
rno-miR-103
E10	0.364105	4.36926	3.93234	598.334	29235.8	18.1689	576.051	839.117
E13	0.150672	0.904031	4.36948	85.2802	29583	4.21881	145.499	473.712
E17	0.0435505	0.653257	2.35173	54.2639	17791.3	1.91622	75.1246	268.837
p0	0.0434804	0.391324	3.76541	76.4212	14869.1	2.39142	51.5504	175.661
p3	0.082771	0.538012	2.77283	70.3968	22074.9	2.15205	100.898	255.68
p7	0	0.460714	2.30357	31.605	16812.8	0.783214	58.6028	186.681
p14	0	0.482971	1.98018	34.146	21763.4	1.01424	58.4395	257.713
p28	0.0376044	0.752089	2.40668	40.688	17165.4	0.977715	55.0529	159.706
rno-miR-106b
E10	0.801032	0.218463	0.145642	837.406	134.755	5.5344	1.01949	0.436926
E13	0.25112	0.0502239	0.100448	227.012	128.724	2.05918	0.602687	0.502239
E17	0.130651	0.0435505	0.0435505	151.817	121.462	1.04521	0.348404	0.435505
p0	0.0434804	0.0260883	0.113049	82.3085	100.048	0.695687	0.304363	0.521765
p3	0.082771	0	0.082771	68.3275	43.4134	0.331084	0.206928	0.082771
p7	0.0460714	0	0.0460714	16.4475	22.0682	0	0	0.0921428
p14	0	0	0	15.5034	15.8897	0.144891	0.144891	0.144891
p28	0	0	0.0376044	10.6797	9.55153	0.150418	0.112813	0.0376044
rno-miR-106b*
E10	0.0364105	5.60722	3.67746	2.58515	40.5249	0	3.56823	0.65539
E13	0	1.95873	4.11836	0.904031	70.3637	0.0502239	0.703135	0.602687
E17	0.0435505	0.91456	3.87599	1.21941	49.2991	0.0435505	0.304853	0.653257
p0	0	0.286971	1.3305	0.24349	17.5052	0	0.20001	0.547853
p3	0	0.124157	1.11741	0.124157	14.5263	0.0413855	0.289699	0.248313
p7	0	0.0460714	0.598928	0.0921428	7.09499	0	0.0921428	0.0921428
p14	0	0.0482971	1.20743	0.0482971	9.41793	0	0.0965942	0.144891
p28	0	0.0376044	0.188022	0.0376044	5.15181	0	0.150418	0.0376044
rno-miR-107
E10	0	0.618979	2.29386	55.2712	17374.7	0.327695	20.9725	343.752
E13	0	0.100448	3.86724	31.3397	20730.3	0.502239	4.67083	240.07
E17	0	0.0435505	2.17752	17.5944	12790.3	0	2.35173	132.045
p0	0	0.113049	2.54795	15.766	10615.6	0.0869609	2.76536	95.2656
p3	0	0.331084	1.90373	22.0999	14296.6	0.124157	3.51777	136.034
p7	0	0	1.935	9.16821	12435	0	2.9025	94.2621
p14	0	0.0965942	1.88359	11.9294	16013.8	0.144891	4.20185	134.701
p28	0	0.188022	2.14345	12.259	13061.9	0.0376044	2.18106	88.9345
rno-miR-10a-3p
E10	0	0	0	0	0.0364105	0	0.0728211	0
E13	0	0	0	0	0	0	0	0
E17	0	0	0	0	0	0	0	0
p0	0	0	0	0	0	0	0	0
p3	0	0	0	0	0	0	0	0
p7	0	0	0	0	0	0	0	0
p14	0	0	0	0	0	0	0	0
p28	0	0	0	0	0	0	0	0
rno-miR-10a-5p
E10	0	0.0364105	0.0728211	0.764621	26.6889	0.254874	0.801032	0.254874
E13	0	0	0.0502239	0.351567	18.9344	0.803583	1.20537	1.20537
E17	0	0	0	0.0435505	0.261303	0.0435505	0	0
p0	0	0	0	0	0.591334	0.0434804	0	0.0260883
p3	0	0	0	0.0413855	1.73819	0	0	0
p7	0	0	0	0	1.42821	0.0921428	0.0460714	0
p14	0	0	0	0	2.02848	0	0.144891	0.0482971
p28	0	0	0	0.0752089	2.63231	0	0.0376044	0.0376044
rno-miR-10b
E10	0	1.78412	5.06106	0	0	0	0.0364105	0
E13	0	4.06814	22.9523	0	0.100448	0	0	0
E17	0	0.0435505	0.174202	0	0	0	0	0
p0	0	0	0.286971	0	0	0	0	0
p3	0	0.0413855	0.37247	0	0	0	0	0
p7	0	0.368571	1.47428	0	0	0	0	0
p14	0	0.0482971	1.5938	0	0	0	0	0
p28	0.0376044	0.150418	1.46657	0	0	0	0	0
rno-miR-122
E10	0	0	0.0364105	1.71129	15.4017	0	0.109232	0.327695
E13	0	0	0	2.71209	7.48336	0	0.200896	0.200896
E17	0	0	0	1.39362	4.61635	0	0	0.0435505
p0	0	0	0.0695687	4.8959	12.7832	0.0434804	0.130441	0.0695687
p3	0	0.082771	0.0413855	3.435	9.60144	0	0.331084	0.0413855
p7	0	0	0.0460714	8.52321	22.6211	0	0.3225	0.230357
p14	0	0.0482971	0	5.89224	24.9696	0	0.241485	0.193188
p28	0	0	0	2.14345	10.0404	0	0.112813	0.112813
rno-miR-124
E10	493.217	4.29644	46.8968	15639.6	3476.15	390.248	3.20413	25.0504
E13	158.657	4.77127	274.474	5785.29	8836.8	275.78	4.41971	55.0956
E17	152.732	6.48902	311.255	9072	15669.2	488.244	9.0585	88.6252
p0	573.333	18.5227	806.258	38892.4	33025.1	3275.32	44.1587	307.45
p3	272.648	12.3743	297.852	15534.1	16397.9	532.756	9.64283	80.1224
p7	172.445	15.8025	518.211	7405.75	24431.9	294.995	7.41749	86.3839
p14	137.019	15.3585	416.562	5178.65	16125	210.575	6.95478	59.1639
p28	157.939	15.7187	480.472	5932.29	18002.2	219.271	7.44568	51.9693
rno-miR-124*
E10	0	0	0.109232	8.6293	27.2351	1.31078	0.618979	1.20155
E13	0	0	0.150672	2.26008	19.1855	1.0547	0.100448	0.652911
E17	0	0	0.130651	4.26795	35.9727	2.22107	0.087101	0.696808
p0	0	0	0.547853	8.02649	63.6119	2.30446	0.20001	2.24359
p3	0	0	0.331084	6.99415	63.3612	2.31759	0.496626	2.40036
p7	0	0	0.230357	1.79678	25.1089	1.79678	0.0460714	0.829285
p14	0	0	0.241485	2.07677	34.4841	1.54551	0.144891	1.54551
p28	0	0	0.0376044	1.95543	28.0153	2.59471	0.0376044	0.827298
rno-miR-125a-3p
E10	0	0.0364105	0.109232	0.0364105	12.1611	0.0364105	0.873853	1.52924
E13	0	0	0	0	5.52463	0	0.0502239	0.602687
E17	0	0	0	0	4.5728	0	0	0.304853
p0	0	0	0	0.0434804	5.93943	0	0	0.373932
p3	0	0	0	0	4.46964	0	0	0.165542
p7	0	0	0	0	2.48786	0	0	0.0921428
p14	0	0	0	0	2.80123	0	0	0.33808
p28	0	0	0	0	3.49721	0	0	0.112813
rno-miR-125a-5p
E10	0	0	0	0.182053	994.736	0	13.9452	20.4627
E13	0	0	0	0	3275.05	0	3.16411	29.6823
E17	0	0	0.0435505	0.0435505	3186.5	0	3.70179	26.9577
p0	0	0	0	0	2004.19	0	1.26093	25.4621
p3	0	0	0.0413855	0.0413855	1533.71	0	1.82096	27.5628
p7	0	0	0	0	1696.26	0	0.506785	18.9814
p14	0	0	0	0.0482971	1626.69	0	1.78699	25.0662
p28	0	0	0	0.0376044	2816.38	0.0376044	1.84262	21.8858
rno-miR-125b-3p
E10	0	0.0728211	57.8199	0	88.1135	0	0.0728211	0.728211
E13	0	0	13.2591	0	144.344	0	0	1.85829
E17	0	0	6.92453	0	210.087	0	0	0.91456
p0	0	0.0260883	4.50457	0	125.093	0	0.0260883	1.1131
p3	0	0	5.46289	0	78.1772	0	0	0.620783
p7	0	0	2.67214	0	38.6539	0	0	0.0460714
p14	0	0	3.42909	0	48.4903	0	0	0.33808
p28	0	0	1.16574	0	31.1365	0	0	0.0376044
rno-miR-125b-5p
E10	0	0	0	19.9894	764.439	1.74771	47.2609	9.06622
E13	0	0.0502239	0.0502239	31.6913	3475.65	4.01791	25.9658	12.2546
E17	0	0.0435505	0	97.074	7499.74	7.44713	44.3344	26.1738
p0	0	0.0434804	0	92.8742	5668.22	7.37428	57.0898	38.7845
p3	0	0	0	106.94	4548.72	5.4215	89.2272	48.5452
p7	0	0	0	37.2718	4105.24	4.05428	17.0464	18.4286
p14	0	0	0	24.0519	3041.12	1.98018	33.808	34.6773
p28	0	0	0	20.156	2974.59	2.14345	12.5599	10.7925
rno-miR-126
E10	0.0728211	2.94925	2.51233	0.254874	8.37442	3.75028	26.5797	14.6006
E13	0	0.753359	1.45649	0.100448	11.8026	0.753359	5.62508	12.6564
E17	0	0.566156	1.04521	0.087101	5.48736	0.609707	2.91788	4.8341
p0	0	0.678295	1.47833	0.0869609	7.50472	1.20006	4.02629	7.72212
p3	0.165542	0.744939	2.69006	0.124157	10.8016	2.06928	4.80072	9.76698
p7	0	1.29	2.99464	0.184286	18.1061	2.21143	5.89714	13.8214
p14	0	1.20743	4.05696	0.482971	26.8532	2.12507	7.92072	16.7108
p28	0	0.864902	4.51253	0.902506	25.007	3.15877	6.69359	12.9359
rno-miR-126*
E10	0	0.400516	0.0364105	1.09232	18.6058	0.946674	2.58515	0.509747
E13	0	0.100448	0.301344	0.401791	26.9702	0.100448	0.301344	0.351567
E17	0	0.087101	0	0.087101	13.0216	0	0.217752	0.261303
p0	0	0.0260883	0.0869609	0.217402	22.2185	0.15653	0.521765	0.24349
p3	0	0.0413855	0.0413855	0.538012	10.7602	0.082771	0.82771	0.289699
p7	0	0.0460714	0.184286	0.3225	41.0496	0.0921428	0.414643	0.460714
p14	0	0	0.193188	0.289783	45.4959	0.386377	1.15913	0.386377
p28	0	0.112813	0.33844	0.601671	45.8022	0.112813	0.940111	0.902506
rno-miR-127
E10	0.0728211	0.436926	0.436926	41.5444	152.924	1.67488	104.207	6.59031
E13	0	0.25112	0.200896	21.2949	208.228	3.06366	92.5125	9.74344
E17	0	0.087101	0.174202	7.79554	99.0773	1.43717	18.9445	3.22274
p0	0	0.113049	0.24349	6.2177	111.223	1.1131	36.6801	6.06987
p3	0	0.124157	0.165542	12.7881	230.31	3.1453	85.2956	9.76698
p7	0	0.368571	0.414643	22.8975	505.633	5.4825	79.1046	22.2064
p14	0	0.386377	1.25572	42.4048	708.953	8.16221	156.531	31.3931
p28	0	0.413649	0.526462	24.0668	471.071	4.47493	55.5794	14.3273
rno-miR-128
E10	0.6918	2.00258	0.291284	186.276	137.705	4.33285	24.1038	2.65797
E13	0.904031	1.95873	0.552463	690.78	743.013	8.03583	21.4456	2.66187
E17	5.05186	6.44547	3.09208	7512.33	2552.71	53.6977	65.6741	12.6732
p0	31.9581	34.8104	16.0269	20014.4	8551.86	304.32	306.824	57.0898
p3	72.6316	92.6622	28.8871	38089.3	12664.3	857.674	911.599	147.208
p7	32.7568	56.6678	22.3446	36024.2	21634.3	266.845	487.62	76.9853
p14	44.7714	95.0487	40.1832	36400	27851.2	605.211	1139.76	219.462
p28	32.9039	57.8732	21.3593	40901.3	19823.9	327.873	539.21	83.6323
rno-miR-129
E10	0	0.0364105	0	0.764621	13.0714	0.0728211	0.109232	0.182053
E13	0	0	0	0.0502239	1.40627	0	0	0.0502239
E17	0	0	0	0.130651	1.13231	0	0	0.087101
p0	0	0	0	0.330451	2.93928	0.15653	0	0.113049
p3	0	0.0413855	0	1.28295	8.11156	0.165542	0.0413855	0.331084
p7	0	0	0	0.967499	11.1953	0.138214	0.138214	0.506785
p14	0	0	0	2.99442	19.4154	0.289783	0	0.965942
p28	0	0	0	3.34679	22.6003	0.263231	0.0376044	0.488858
rno-miR-129*
E10	0	0.364105	0.436926	5.57081	10.7047	0.837442	1.92976	0.145642
E13	0	0.200896	0.452015	1.75784	14.7658	0.954255	3.76679	0.452015
E17	0	0	0.130651	1.39362	5.05186	0.479055	1.13231	0.348404
p0	0	0.0260883	0.0260883	1.67834	7.26123	0.260883	0.869609	0.304363
p3	0	0.124157	0.165542	2.89699	8.69096	0.165542	2.64867	0.413855
p7	0.0460714	0.0460714	0.460714	2.58	15.5721	0.414643	3.50143	0.783214
p14	0	0.144891	0.33808	4.34674	27.3844	0.869348	4.63652	0.82105
p28	0.0376044	0.188022	1.12813	11.695	63.1755	1.6546	11.9206	1.46657
rno-miR-130a
E10	0	3.27695	1.52924	1.23796	508.145	0.218463	28.4002	3.16772
E13	0	0.301344	3.86724	0.100448	810.162	0.0502239	1.70761	4.31926
E17	0	0.087101	1.61137	0.174202	601.084	0	1.69847	2.56948
p0	0	0.0434804	0.460893	0	453.849	0.0260883	0.547853	2.56535
p3	0	0.124157	0.082771	0.082771	107.851	0	0.662168	1.20018
p7	0	0	0.0460714	0	182.304	0	0.230357	0.460714
p14	0	0	0	0	110.6	0	0.33808	0.531268
p28	0	0	0.0376044	0.0752089	92.1685	0	0.225627	0.263231
rno-miR-130b
E10	0	0.218463	0.546158	2.22104	541.534	0.364105	61.9707	9.50315
E13	0	0	1.10493	0.652911	1190.96	0.150672	5.52463	6.0771
E17	0	0	0.217752	0.0435505	494.472	0.087101	1.35006	1.48072
p0	0	0	0.0695687	0.0260883	117.962	0	1.00005	0.695687
p3	0	0	0	0	19.1615	0	0.289699	0.413855
p7	0	0	0	0	24.8786	0	0.0460714	0.184286
p14	0	0	0	0	12.3641	0	0	0.0965942
p28	0	0	0	0	4.66295	0	0	0
rno-miR-132
E10	0	0	0.145642	0	0.109232	0.0364105	0.218463	0.0364105
E13	0	0	0	0	0.853807	0	0.25112	0.200896
E17	0	0	0.130651	0	3.74534	0	0.0435505	0.696808
p0	0	0	0.24349	0	11.8267	0	0.591334	2.13054
p3	0	0	0.206928	0	13.8641	0	1.15879	2.69006
p7	0	0	0.3225	0	24.6021	0	1.01357	6.49607
p14	0	0.0482971	0.241485	0.0482971	60.3714	0.0965942	4.68482	13.33
p28	0	0	0.789693	0.188022	465.957	0.263231	21.4345	68.7785
rno-miR-133a
E10	0	0	0	0.254874	0.0364105	0.436926	0.182053	0
E13	0	0	0	0	0.200896	0.0502239	0.150672	0.100448
E17	0	0	0	0	0	0	0	0.0435505
p0	0	0	0	0.0260883	0.0260883	0.0260883	0	0
p3	0	0	0	0	0	0	0	0
p7	0	0	0	0	0.552857	0.230357	0.138214	0.138214
p14	0	0	0	0	0.82105	0.0482971	0.144891	0.482971
p28	0	0	0	0.413649	1.12813	0.376044	0.300835	0.601671
rno-miR-133b
E10	0	0	0	0	0.0364105	0	0.0364105	0
E13	0	0	0	0	0.200896	0	0	0.100448
E17	0	0	0	0	0	0	0	0.0435505
p0	0	0	0	0	0.0260883	0	0	0
p3	0	0	0	0	0	0	0	0
p7	0	0	0	0	0.552857	0	0.0460714	0.138214
p14	0	0	0	0	0.82105	0	0	0.482971
p28	0	0	0	0	1.12813	0	0.0376044	0.601671
rno-miR-134
E10	0	0.145642	6.77236	0.873853	123.796	0.109232	0.873853	1.49283
E13	0	0	8.53807	0.301344	272.113	0	0.954255	2.81254
E17	0	0	1.52427	0	55.6575	0	0.0435505	0.348404
p0	0	0.0260883	1.30441	0.0434804	65.4207	0	0.0260883	0.391324
p3	0	0	2.93837	0.124157	62.5335	0.0413855	0.124157	1.20018
p7	0	0	4.92964	0.3225	222.847	0	0.184286	1.10571
p14	0	0.0482971	5.98884	0.144891	231.246	0	0.0965942	1.40062
p28	0	0	1.95543	0.0376044	43.5459	0	0	0.376044
rno-miR-135a
E10	0	0.0364105	0.145642	3.34977	92.9197	0.0728211	2.03899	2.03899
E13	0	0	0.0502239	0.803583	65.6427	0	1.60717	2.5112
E17	0	0.0435505	0	0.348404	50.8234	0	0.261303	1.13231
p0	0	0	0.0260883	0.330451	32.9408	0	0.24349	0.565246
p3	0	0	0	0.248313	16.9267	0	0.413855	0.455241
p7	0	0	0.0460714	0	24.6943	0	0.0921428	0.138214
p14	0	0	0.0482971	0.0482971	20.1882	0	0.241485	0.579565
p28	0	0.0376044	0.0376044	0.0752089	26.9248	0	0.0376044	0.263231
rno-miR-135a*
E10	0.473337	8.95699	430.882	3.34977	349.468	0.145642	0.473337	3.13131
E13	0.351567	5.07262	306.969	7.38292	1135.61	0.100448	0.502239	3.21433
E17	0.566156	2.52593	88.8865	5.05186	333.858	0	0.174202	1.30651
p0	0.0260883	0.24349	13.2876	0.434804	48.8111	0	0.0260883	0.15653
p3	0.0413855	0.455241	19.6581	0.206928	20.2789	0	0.0413855	0.0413855
p7	0.0460714	0.230357	28.9789	0.184286	53.9496	0	0	0.0460714
p14	0.193188	0.627862	44.2401	0.627862	103.211	0	0	0.386377
p28	0.0752089	0.526462	25.7966	0.376044	67.5752	0	0	0.225627
rno-miR-135b
E10	0	0.436926	0.400516	1.20155	71.9472	0.0364105	2.25745	1.16514
E13	0	0.25112	0.0502239	0.0502239	120.537	0.0502239	2.15963	3.46545
E17	0	0.0435505	0.087101	0.0435505	93.0238	0	0.391954	1.48072
p0	0	0.0695687	0.286971	0.20001	139.511	0.0260883	0.765256	2.0001
p3	0	0.0413855	0.082771	0	46.3518	0.0413855	0.620783	0.993253
p7	0	0	0.0921428	0	30.1768	0	0	0
p14	0	0.0482971	0	0	18.4978	0.0482971	0.241485	0.772753
p28	0	0	0	0	14.5905	0	0	0.0752089
rno-miR-136
E10	0	0	9.17545	3.13131	10.3406	0.473337	10.996	0.65539
E13	0	0	3.46545	0	1.85829	0.301344	0	0
E17	0	0	1.87267	0	2.83078	0.174202	0	0.130651
p0	0	0	3.52192	0	8.67869	0.0869609	0	0.347843
p3	0	0	6.04229	0	12.0846	0.082771	0	0.413855
p7	0	0	7.00285	0	16.4936	0.138214	0	0.276428
p14	0	0	10.4322	0	9.85261	0.193188	0	0.434674
p28	0	0	12.4847	0	27.376	0.0376044	0.0376044	0.526462
rno-miR-136*
E10	0	0	0.327695	0.145642	13.5447	3.42259	3.60464	1.56565
E13	0	0	0.200896	0	11.7022	0.351567	0.25112	0.904031
E17	0	0	0.174202	0	7.05518	0.261303	0.261303	0.95811
p0	0	0	0.130441	0.0260883	26.2448	0.895697	0.347843	5.30461
p3	0	0	0.082771	0.0413855	25.4107	0.82771	0.538012	2.23482
p7	0	0	0.0921428	0	25.4775	0.875356	0.644999	2.85643
p14	0	0	0.241485	0	22.2167	1.20743	0.33808	3.47739
p28	0	0	0.0376044	0	56.3314	1.76741	0.827298	6.01671
rno-miR-137
E10	0	0.0364105	0	0.400516	15.7293	0.983084	1.09232	2.43951
E13	0	0	0	0.200896	68.6561	1.10493	0.803583	11.3004
E17	0	0	0.174202	0.261303	57.1818	2.91788	2.13397	19.0316
p0	0	0	0.330451	0.391324	270.431	8.60913	4.67849	113.336
p3	0	0	0.37247	0.455241	81.4467	8.89789	6.04229	25.866
p7	0	0	0.138214	0.368571	111.861	1.6125	1.79678	28.5182
p14	0	0	0.0965942	0.289783	102.438	1.83529	2.89783	24.5349
p28	0	0.0752089	0.150418	0.112813	81.3384	2.29387	1.99304	22.6003
rno-miR-138
E10	0.0364105	0.0728211	0.182053	13.1806	68.7067	0.182053	1.52924	1.42001
E13	0	0.0502239	0.100448	1.55694	67.7019	0.0502239	0.301344	0.753359
E17	0	0	0.087101	2.35173	90.0624	0.130651	0.261303	0.566156
p0	0	0.0434804	0.547853	5.86986	268.579	0.330451	1.13049	2.02619
p3	0	0.082771	0.744939	13.74	358.564	0.496626	1.65542	4.51102
p7	0	0.184286	1.42821	11.5178	1068.81	0.691071	2.53393	5.89714
p14	0.0482971	0.193188	1.6904	15.0204	859.447	1.6904	2.99442	5.65076
p28	0.0752089	0.225627	1.20334	26.3983	1094.55	1.6922	3.68523	7.25766
rno-miR-138*
E10	0	0	0	0.218463	0.0728211	0.946674	0	0
E13	0	0	0	0.0502239	0.100448	0.301344	0.301344	0.0502239
E17	0	0	0.087101	0	0.217752	0.130651	0.087101	0.130651
p0	0	0	0.130441	0.0695687	0.434804	0.478285	0.217402	0.565246
p3	0	0	0.124157	0.248313	1.15879	0.951867	0.289699	0.786325
p7	0	0	0.0921428	0.0460714	1.47428	1.38214	0.737142	1.42821
p14	0	0	0	0.33808	2.02848	1.35232	0.869348	1.5938
p28	0	0	0.188022	0.376044	2.70752	2.25627	1.6546	3.19638
rno-miR-139-3p
E10	0.0728211	0	0.0728211	34.1895	7.53698	8.55647	0.291284	0.764621
E13	0	0	0	8.08605	101.402	3.51567	0.552463	3.06366
E17	0	0	0.0435505	11.4973	143.368	3.74534	0.91456	3.91954
p0	0.0434804	0	0.0434804	11.331	141.442	2.80884	1.30441	5.37418
p3	0	0	0.206928	29.5493	180.648	5.21458	1.44849	6.87
p7	0	0	0.0921428	38.3775	646.105	10.1818	2.81035	14.6046
p14	0.0482971	0	0.241485	35.4501	1161.93	13.7164	3.04272	19.8984
p28	0	0	0.112813	37.642	646.119	12.0334	2.66991	16.0571
rno-miR-139-5p
E10	0	0	0	15.5837	2.7672	0.218463	0.0364105	0.109232
E13	0	0	0	12.7067	8.03583	0.200896	0.0502239	0.150672
E17	0	0	0	14.8507	9.97306	0.304853	0.174202	0
p0	0	0	0	25.3056	10.044	0.547853	0.20001	0.130441
p3	0	0	0	45.5655	10.0981	0.538012	0.206928	0
p7	0	0	0	63.9471	28.1957	0.506785	0.184286	0.184286
p14	0.0482971	0.0482971	0	91.3298	47.959	1.93188	0.579565	0.434674
p28	0	0.0752089	0	125.486	85.8509	0.864902	0.488858	0.67688
rno-miR-140
E10	0	0	0	0.582568	1.23796	0.109232	0	0
E13	0	0	0	0	1.35605	0	0	0
E17	0	0	0	0	0.696808	0	0	0
p0	0	0	0.0260883	0.0260883	1.39137	0	0.0260883	0.0695687
p3	0	0	0	0	0.413855	0	0	0
p7	0	0	0	0	0.368571	0	0	0
p14	0	0	0	0	0.772753	0	0	0
p28	0	0	0	0.0376044	0.601671	0	0	0.0376044
rno-miR-140*
E10	2.33027	0.254874	1.09232	2186.09	1028.09	9521.03	1815.65	26.4705
E13	0.100448	0.200896	1.40627	115.917	1073.84	16103.5	4785.49	84.4264
E17	0	0.087101	0.87101	36.8873	587.496	4752.14	1472.75	153.82
p0	0.113049	0.15653	0.826128	77.4213	588.203	3561.79	1448.46	43.263
p3	0.248313	0.124157	1.28295	88.3995	695.153	4648.05	1345.53	63.6509
p7	0.0460714	0	0.184286	38.6539	394.832	3115.95	1054.99	56.9442
p14	0	0.0482971	1.20743	46.2203	525.182	4213.2	1605.44	59.7918
p28	0.0376044	0.0752089	0.376044	60.5055	578.92	4154.24	1162.2	52.3078
rno-miR-141
E10	0	0	0	0.0364105	0	0	0	0
E13	0	0	0.0502239	0	0.452015	0	0	0
E17	0	0	0.0435505	0	0	0	0	0
p0	0	0	0	0	0.0695687	0	0	0
p3	0	0	0	0	0.124157	0	0	0
p7	0	0	0	0	0.0460714	0	0	0
p14	0	0	0	0	0	0	0	0
p28	0	0	0	0	0	0	0	0
rno-miR-142-3p
E10	0	0	0	0	1.67488	1.27437	8.88417	16.3119
E13	0	0	0.0502239	0	0.100448	0	0.0502239	0.351567
E17	0	0	0	0	0.0435505	0	0	0.130651
p0	0	0	0.0260883	0	0.173922	0	0.0434804	0.460893
p3	0	0	0	0	0.124157	0	0	0.951867
p7	0	0	0	0	0.138214	0	0	0.552857
p14	0	0	0	0	0.434674	0	0.144891	0.531268
p28	0	0	0	0	0.263231	0.0376044	0.0752089	0.67688
rno-miR-142-5p
E10	0	0.0364105	20.4627	4.07798	2.65797	9.97648	0.182053	0.291284
E13	0	0.0502239	12.9578	0.803583	1.00448	1.15515	0.200896	0.100448
E17	0	0	4.8341	0.174202	0.653257	0.95811	0.0435505	0.0435505
p0	0	0.0260883	5.95682	0.304363	1.72183	0.852216	0.0260883	0.286971
p3	0	0	5.79397	0.248313	0.620783	0.869096	0	0.0413855
p7	0	0	14.3743	0.506785	1.47428	2.2575	0	0.276428
p14	0	0.0482971	21.9752	0.531268	1.35232	1.11083	0	0.241485
p28	0	0	30.5724	0.564067	3.45961	1.7298	0.0376044	0.112813
rno-miR-143
E10	0	0.109232	12.0883	0.327695	1047.2	0.6918	0.218463	6.5539
E13	0	0.150672	4.72105	0.200896	793.99	1.85829	0.0502239	2.15963
E17	0	0	1.78557	0.087101	210.697	0.261303	0	0.91456
p0	0	0	2.54795	0	220.098	0.0260883	0	1.85227
p3	0	0	6.33198	0.0413855	241.071	0.082771	0.0413855	3.47638
p7	0	0	6.81857	0.276428	871.348	0.184286	0	3.13285
p14	0	0.0965942	12.7021	0.0482971	1497.21	0.434674	0	6.37522
p28	0	0.0752089	14.5153	0.225627	1569.46	0.33844	0.112813	8.53621
rno-miR-144
E10	0.109232	0.145642	0.254874	55.4168	3.20413	0.218463	0.109232	0
E13	0	0	0	0.0502239	0.452015	0	0	0
E17	0	0	0.087101	0.0435505	0.696808	0	0	0
p0	0	0.0695687	0.260883	0.217402	2.13054	0	0.0260883	0
p3	0	0	0.0413855	0.082771	0.703554	0	0	0
p7	0	0	0.0921428	0.0460714	0.552857	0	0	0
p14	0	0.0482971	0	0.144891	0	0	0	0
p28	0	0	0	0	0.940111	0	0.0376044	0
rno-miR-145
E10	0	0	0.0364105	13.3991	17.295	0.182053	0.400516	0.109232
E13	0	0	0	0.502239	7.58381	0.0502239	0	0
E17	0	0	0	0.087101	1.21941	0.0435505	0.087101	0.0435505
p0	0	0	0	0.634814	4.34804	0	0.0434804	0.0434804
p3	0	0	0	2.23482	17.175	0.124157	0.082771	0.248313
p7	0	0	0	1.84286	13.7293	0	0.0921428	0.0460714
p14	0	0	0	1.25572	10.2873	0	0.241485	0.144891
p28	0	0	0	2.74512	15.5306	0.0752089	0.0752089	0.112813
rno-miR-146a
E10	0.436926	1.09232	0.254874	66.4492	2.87643	1.49283	0.254874	0.145642
E13	0.0502239	0.0502239	0	17.729	4.52015	0.200896	0.150672	0
E17	0	0.0435505	0.087101	4.09374	1.26296	0	0.0435505	0.0435505
p0	0	0.0260883	0.113049	3.60888	1.43485	0.0869609	0.0260883	0.0260883
p3	0.165542	0.0413855	0.37247	3.47638	1.24157	0.124157	0.124157	0
p7	0	0.0460714	0.138214	26.1685	9.81321	0.644999	0.138214	0
p14	0.241485	0.0482971	0.241485	33.325	13.33	0.434674	0.289783	0.193188
p28	0.225627	0.0376044	0.300835	27.7897	7.67131	0.488858	0.112813	0.0376044
rno-miR-146b
E10	0	2.22104	2.00258	0.509747	78.319	0.0364105	1.67488	0.946674
E13	0	0	4.41971	0.100448	318.269	0	0.100448	2.61164
E17	0	0.0435505	1.82912	0	134.571	0	0	1.04521
p0	0	0.0695687	1.85227	0	126.963	0	0.0869609	1.26093
p3	0	0.082771	1.57265	0	50.0765	0	0.124157	1.07602
p7	0	0.0460714	2.9025	0.0921428	240.907	0	0.138214	1.42821
p14	0	0.0482971	5.40927	0	293.695	0	0.289783	2.65634
p28	0	0.300835	10.0404	0.150418	513.338	0	0.488858	4.70055
rno-miR-147
E10	0	0	0.109232	0.0364105	0.0364105	0	0	0
E13	0	0	0.0502239	0	0.200896	0	0	0
E17	0	0	0	0	0	0	0	0
p0	0	0	0	0	0.0260883	0	0	0
p3	0	0	0	0	0	0	0	0
p7	0	0	0.0921428	0	0	0	0	0
p14	0	0	0.144891	0	0	0	0	0
p28	0	0	0	0	0	0	0	0
rno-miR-148b-3p
E10	0	0	0	0.473337	42.4183	0	2.51233	0.254874
E13	0	0	0.0502239	0.200896	73.5781	0	0.552463	0.200896
E17	0	0	0	0.435505	59.6206	0	0.174202	0.174202
p0	0	0	0	0.0869609	21.8098	0	0.0695687	0.130441
p3	0	0	0	0.165542	30.5425	0	0.124157	0.0413855
p7	0	0	0	0.0460714	40.3125	0	0.138214	0.414643
p14	0	0	0	0.0965942	23.2309	0	0.482971	0.289783
p28	0	0	0	0.225627	72.0501	0	0.112813	0.601671
rno-miR-148b-5p
E10	0.109232	0	0.254874	49.1906	2.0754	5.06106	0.145642	0.400516
E13	0	0	0.25112	5.42418	1.15515	0.803583	0	0.200896
E17	0	0	0	1.56782	0.95811	0.130651	0	0.174202
p0	0	0	0.0260883	0.808736	0.391324	0.130441	0	0.130441
p3	0	0	0	2.15205	0.786325	0.124157	0.082771	0.124157
p7	0	0	0.0460714	1.6125	0.875356	0.3225	0.0921428	0.138214
p14	0	0	0.0482971	1.20743	0.676159	0.0965942	0	0.0482971
p28	0.0376044	0	0.0376044	1.76741	1.01532	0.112813	0	0.150418
rno-miR-150
E10	0	0.0364105	0.0364105	0.509747	0.436926	0.0364105	0	0
E13	0	0	0.0502239	0.150672	3.31478	0	0	0
E17	0	0	0.0435505	0.0435505	1.52427	0	0.0435505	0
p0	0	0	0.0869609	0.0434804	1.72183	0	0	0.0260883
p3	0	0	0.0413855	0.082771	1.11741	0	0.082771	0.0413855
p7	0	0	0	0.0921428	2.48786	0	0	0.0921428
p14	0	0	0.0965942	0.144891	5.50587	0.0482971	0.386377	0
p28	0	0	0.33844	0.752089	14.1393	0	0.451253	0.451253
rno-miR-151
E10	2.33027	0.983084	0.618979	313.895	6.15338	13.5811	3.75028	0.436926
E13	0.954255	0.552463	0.602687	93.0649	24.7102	3.91747	0.803583	0.602687
E17	1.35006	1.00166	1.13231	100.123	19.9897	3.00498	0.783909	0.261303
p0	0.739167	0.521765	0.678295	42.8543	10.0266	2.0001	0.765256	0.304363
p3	1.36572	1.15879	0.662168	73.9145	10.0153	5.29735	2.06928	0.331084
p7	0.184286	0.3225	0.598928	38.2393	12.5314	1.24393	0.368571	0.138214
p14	0.82105	0.869348	0.531268	45.8339	15.2136	2.84953	1.49721	0.241485
p28	0.639275	1.01532	0.488858	74.6824	31.8134	1.6922	0.827298	0.263231
rno-miR-151*
E10	2.0754	4.73337	3.20413	267.18	20.6812	27.5992	1.82053	0.182053
E13	1.65739	2.86276	4.16859	183.217	49.6715	22.8519	1.15515	0.401791
E17	1.21941	2.00332	3.70179	123.378	27.4803	16.4185	0.522606	0.479055
p0	0.652206	0.330451	0.782648	77.6995	16.5487	12.6354	0.286971	0.304363
p3	0.620783	1.03464	0.993253	110.955	14.1952	15.4368	0.413855	0.289699
p7	0.230357	0.368571	1.29	60.7682	21.93	9.72106	0.414643	0.138214
p14	0.144891	0.531268	1.5938	88.6734	23.6173	11.7845	0.289783	0.193188
p28	0.526462	0.902506	2.5571	104.841	30.9108	11.9958	0.225627	0.188022
rno-miR-152
E10	0	5.27953	1.12873	170.292	30.0387	2.36668	10.3042	0.182053
E13	0	0	0.301344	20.3909	27.8743	0.452015	0.502239	0
E17	0	0	0.0435505	2.70013	4.96475	0	0.087101	0
p0	0	0.0260883	0.0260883	1.43485	1.59138	0	0.0260883	0.0434804
p3	0	0	0.0413855	4.51102	4.88349	0.082771	0.165542	0
p7	0	0.0460714	0.0921428	3.96214	7.87821	0.0460714	0.230357	0
p14	0	0	0	4.00866	5.45757	0	0.33808	0
p28	0	0.0376044	0.0752089	5.9415	9.40111	0.0376044	0.263231	0
rno-miR-153
E10	0	0	0	34.3351	3.64105	2.0754	0.0728211	0.291284
E13	0	0	0	5.62508	20.2402	1.10493	0.0502239	0.954255
E17	0	0	0	4.05019	7.14228	0.479055	0	0.217752
p0	0	0	0	7.17427	51.1765	1.34789	0.0869609	2.85232
p3	0	0	0	6.87	4.92488	0.538012	0.124157	0.082771
p7	0	0	0	6.03535	17.415	1.05964	0	0.368571
p14	0	0	0	7.09967	10.8185	0.33808	0	0.579565
p28	0	0	0	14.9666	26.3607	1.42897	0.112813	0.67688
rno-miR-154
E10	0	0.109232	0	0	11.178	0	0.65539	0.182053
E13	0	0	0	0	19.3864	0	0.703135	1.10493
E17	0	0	0	0	5.96642	0	0.261303	0.609707
p0	0	0	0	0	8.47868	0	0.20001	0.304363
p3	0	0	0	0	9.80837	0	0.538012	0.37247
p7	0	0	0.184286	0	18.9814	0	0.783214	1.75071
p14	0	0	0	0	24.7764	0	0.579565	1.25572
p28	0	0	0.0376044	0	23.0515	0	1.20334	1.6922
rno-miR-15b
E10	0	0.0364105	0.109232	1.63847	63.3179	0	2.36668	0.618979
E13	0	0	0	1.10493	107.479	0.0502239	5.6753	1.95873
E17	0	0	0.0435505	0.740358	79.3054	0.174202	2.39528	1.39362
p0	0	0	0.0434804	0.217402	43.7413	0	0.652206	0.95657
p3	0	0	0	0.289699	23.6725	0	0.455241	0.413855
p7	0	0	0.0460714	0.0460714	14.1439	0	0.230357	0.276428
p14	0	0	0.0482971	0.0965942	18.4978	0	0.33808	0.241485
p28	0	0	0	0	17.5237	0	0.300835	0.300835
rno-miR-16
E10	0.400516	0.837442	0.327695	165.413	339.71	1.45642	6.26261	2.0754
E13	0	0.200896	0.703135	16.4734	1324.35	0.904031	3.5659	9.69322
E17	0.130651	0.261303	0.91456	28.6562	1648.3	0.566156	2.65658	7.05518
p0	0.0434804	0.24349	2.06967	19.2444	1390.23	0.852216	2.08706	5.28722
p3	0	0.165542	0.331084	19.8237	232.628	0.496626	1.07602	1.53126
p7	0.0460714	0.0460714	0.138214	5.66678	429.477	0.0460714	0.552857	1.70464
p14	0	0.144891	0.0482971	5.84395	298.476	0	0.917645	1.40062
p28	0	0	0.188022	10.9429	386.912	0.263231	0.300835	2.48189
rno-miR-17-3p
E10	0	0.473337	0.983084	16.9309	24.832	1.16514	0.291284	0.509747
E13	0	0.25112	1.0547	1.65739	26.468	0.150672	0.0502239	1.95873
E17	0	0.0435505	0.783909	0.87101	23.256	0.174202	0.087101	1.13231
p0	0	0.0260883	0.765256	1.30441	21.7402	0.0434804	0	0.826128
p3	0	0.0413855	0.496626	0.744939	7.98741	0.0413855	0.0413855	0.248313
p7	0	0	0.368571	0.3225	8.84571	0	0	0.138214
p14	0	0	0.0482971	0.0482971	4.05696	0.0482971	0	0.144891
p28	0	0	0.112813	0	2.70752	0	0	0.0376044
rno-miR-17-5p
E10	0.0364105	0.400516	1.52924	61.5338	320.922	2.7672	31.75	10.4498
E13	0	0.0502239	0.904031	5.62508	657.08	0.351567	5.82598	19.1353
E17	0.0435505	0	0.435505	3.70179	491.816	0.217752	2.61303	12.1506
p0	0	0	0.460893	2.2175	349.739	0.217402	1.93923	14.0007
p3	0	0	0.248313	2.73144	64.0234	0.124157	2.73144	3.76608
p7	0	0	0	0.598928	61.8739	0	0.644999	1.56643
p14	0	0.0482971	0.0965942	1.11083	40.9559	0.241485	0.531268	1.35232
p28	0	0	0.0752089	0.0752089	31.2493	0	0.188022	0.564067
rno-miR-181a
E10	0.145642	0	0.145642	22842.3	1817.03	76.1344	1.85694	10.6683
E13	0	0	0	1218.63	5107.72	14.0125	1.10493	33.8509
E17	0.0435505	0	0	1043.16	4403.61	11.9764	0.740358	28.003
p0	0	0	0.20001	3583.99	7688.08	21.001	2.20011	44.0718
p3	0	0	0.124157	2402.68	5973.34	17.5888	1.82096	28.556
p7	0.0460714	0	0	1093.78	3172.15	7.00285	0.460714	17.2307
p14	0	0	0.0482971	853.168	3595.19	9.36963	0.869348	24.1485
p28	0	0	0.0376044	616.562	1734.73	4.39972	0.488858	9.13788
rno-miR-181a*
E10	0	2.0754	3.24054	0.0728211	76.6442	0	0.364105	0.109232
E13	0	0.652911	3.06366	0.0502239	107.831	0	0.753359	0.100448
E17	0	1.43717	3.09208	0.0435505	170.936	0	1.04521	0.174202
p0	0	1.13049	3.41756	0.0695687	258.082	0	1.04353	0.304363
p3	0	1.20018	4.51102	0.0413855	225.013	0	0.579397	0.206928
p7	0	0.0921428	1.70464	0.0921428	132.041	0	0.460714	0.0921428
p14	0	0.434674	2.02848	0	142.863	0	0.82105	0.482971
p28	0	0.263231	1.42897	0	98.8245	0	0.263231	0.112813
rno-miR-181b
E10	7.13646	1.31078	4.00516	9658.98	411.403	61.5702	5.20671	2.11181
E13	0.100448	0.0502239	0.351567	476.575	847.931	7.38292	0.904031	6.57933
E17	0.087101	0	0.609707	247.149	486.938	4.6599	0.827459	3.22274
p0	0.20001	0.0260883	0.695687	292.58	572.768	4.76546	0.826128	4.34804
p3	0.124157	0.0413855	0.538012	206.638	534.991	2.93837	0.496626	3.02114
p7	0.0921428	0.0921428	0.230357	167.009	318.445	2.44178	0.276428	1.6125
p14	0.144891	0.0482971	0.434674	183.046	397.485	3.09101	0.33808	2.89783
p28	0.0752089	0	0.150418	131.051	234.764	2.36908	0.300835	1.91783
rno-miR-181c
E10	3.89593	0.182053	1.09232	2429.97	686.047	16.0206	0.364105	10.8503
E13	0.351567	0	0.602687	152.932	563.362	2.20985	0.0502239	6.42866
E17	0	0	0.304853	235.434	605.7	2.17752	0.261303	6.22772
p0	0.173922	0.0434804	0.547853	480.328	1053.64	4.0002	0.304363	8.76566
p3	0.0413855	0	0.248313	273.6	637.999	2.89699	0.0413855	5.87674
p7	0	0.0460714	0.230357	96.151	369.907	0.921428	0	3.82393
p14	0.0965942	0	0.0965942	62.2066	299.442	0.917645	0	3.18761
p28	0	0	0	52.1574	139.437	0.488858	0	1.46657
rno-miR-181d
E10	0.473337	0.436926	0.400516	9733.12	353.109	83.3437	7.46416	4.11439
E13	0	0	0	1037.68	479.387	16.1219	1.30582	13.008
E17	0	0	0.087101	670.895	304.331	10.8441	1.39362	9.2327
p0	0.0695687	0	0.0434804	870.261	368.931	10.044	1.1131	7.85257
p3	0	0	0	698.712	360.633	10.0567	1.53126	9.02204
p7	0.0460714	0	0.0460714	380.458	172.031	4.14643	0.506785	4.69928
p14	0	0	0	373.53	161.457	4.34674	0.241485	5.36098
p28	0	0	0	186.217	96.9066	2.18106	0.263231	2.40668
rno-miR-182
E10	0	0	0	2.98566	3.13131	0.0364105	0.0728211	0.145642
E13	0	0	0	3.76679	52.484	0	0.200896	0.301344
E17	0	0	0	0.0435505	1.04521	0	0	0
p0	0	0	0	0.113049	1.13049	0	0	0
p3	0	0	0	0.124157	0.248313	0	0	0
p7	0	0	0	0.0460714	0.829285	0	0	0
p14	0	0	0	0.144891	0.724456	0	0	0
p28	0	0	0	0.0376044	0.150418	0	0	0
rno-miR-183
E10	0	0	0	1.78412	0.109232	2.03899	0.65539	0.0728211
E13	0	0.0502239	0.25112	9.29143	1.95873	9.09053	5.02239	0.904031
E17	0	0	0	0.174202	0.0435505	0.348404	0.261303	0
p0	0	0	0	0.130441	0.0869609	0.217402	0.130441	0.0434804
p3	0	0	0	0	0.0413855	0.37247	0.124157	0.0413855
p7	0	0	0	0	0	0.230357	0.3225	0
p14	0	0	0	0.0965942	0.193188	0.289783	0.241485	0
p28	0	0	0	0	0	0	0.150418	0.0376044
rno-miR-184
E10	0.0364105	0	0	0.327695	0.182053	0	0	0
E13	0.100448	0.954255	0.602687	12.8573	31.842	0.301344	0.351567	0.150672
E17	0	0	0	0.217752	0.174202	0	0	0
p0	0	0.0260883	0	0.330451	0.373932	0.0260883	0	0
p3	0	0	0	0.248313	0.206928	0	0	0
p7	0	0.0921428	0.0460714	1.05964	1.01357	0.0921428	0	0
p14	0	0.144891	0.0482971	1.78699	4.20185	0	0.0482971	0
p28	0.0376044	0.112813	0	2.93315	3.19638	0.0376044	0.112813	0.0376044
rno-miR-185
E10	0.0728211	0.546158	0.254874	214.24	761.053	0.764621	11.4693	11.4329
E13	0	0	1.0547	96.6811	4435.88	1.70761	23.0026	45.9047
E17	0.087101	0.0435505	1.13231	122.507	3989.18	2.96143	19.5977	49.0378
p0	0.0260883	0	0.765256	122.032	2952.39	1.80879	7.95692	28.2188
p3	0	0.0413855	0.579397	173.157	1652.28	2.77283	14.3608	22.0999
p7	0	0	1.29	167.884	6273.08	1.84286	21.3771	58.6949
p14	0.0482971	0.0965942	1.35232	193.864	7453.59	2.89783	21.3473	62.4481
p28	0.0376044	0.0376044	1.42897	488.895	6765.79	8.31058	36.7771	81.376
rno-miR-186
E10	0.6918	0.946674	0.873853	333.411	43.0008	31.5315	4.69696	0.873853
E13	0.0502239	0	0.0502239	120.487	21.9981	9.29143	1.95873	0.703135
E17	0	0	0.087101	81.7442	20.2945	7.05518	1.69847	0.479055
p0	0	0.0434804	0.15653	39.6976	18.914	4.63501	1.52182	0.591334
p3	0	0.082771	0.289699	48.09	28.4319	5.50427	1.90373	0.662168
p7	0.0921428	0.0460714	0.0921428	54.7789	23.6346	5.43642	2.21143	0.598928
p14	0	0	0.193188	56.6042	28.0606	6.37522	1.93188	0.676159
p28	0	0.0376044	0.112813	94.8008	26.6239	7.6337	2.63231	0.789693
rno-miR-187
E10	0	0.0728211	1.60206	1.20155	4.26003	0	0.0728211	0.0728211
E13	0	0	1.40627	0.100448	4.87172	0	0.100448	0.0502239
E17	0	0	2.56948	0.130651	11.4102	0	0.087101	0.174202
p0	0	0.0695687	2.67839	0.434804	27.8275	0	0.130441	0.373932
p3	0	0	2.31759	0.124157	9.18759	0	0.165542	0.124157
p7	0	0.138214	5.805	0	27.735	0	0.0460714	0.368571
p14	0	0.0965942	8.2588	0.0965942	33.0835	0	0.0965942	0.434674
p28	0	0.0752089	5.49025	0.0752089	22.3746	0	0	0.263231
rno-miR-188
E10	0	0	0	2.84002	1.16514	0.0364105	0.0364105	0
E13	0	0	0	0	0.100448	0	0	0
E17	0	0	0	0	0.348404	0	0	0
p0	0	0	0	0.0434804	0.113049	0	0	0
p3	0	0	0	0	0.124157	0	0	0
p7	0	0	0	0	0.0460714	0	0	0.0460714
p14	0	0	0	0	0.0482971	0	0	0
p28	0	0	0	0	0	0	0	0
rno-miR-18a
E10	0	0.182053	0.145642	3.31336	125.871	0.254874	0.509747	1.45642
E13	0	0	0.0502239	0.100448	54.1916	0.0502239	0.100448	0.401791
E17	0	0	0	0.174202	33.5339	0.0435505	0.087101	0.391954
p0	0	0	0	0.0869609	21.2185	0	0.0260883	0.24349
p3	0	0	0	0.0413855	7.11831	0	0	0.082771
p7	0	0	0	0	3.27107	0	0	0.230357
p14	0	0	0.0482971	0	1.83529	0.0965942	0	0
p28	0	0	0	0	2.06824	0	0	0.225627
rno-miR-190
E10	0	0	0	2.94925	0.946674	0.0728211	0	0.0364105
E13	0	0	0	0.150672	0.150672	0	0	0
E17	0	0	0	0.174202	0.087101	0.087101	0	0.0435505
p0	0	0	0	0.217402	0.373932	0	0.0260883	0.0434804
p3	0	0	0	0.206928	0.331084	0.082771	0	0.0413855
p7	0	0	0	0.506785	0.506785	0.0460714	0.0460714	0
p14	0	0	0	0.289783	0.289783	0.0482971	0.0482971	0.0965942
p28	0	0	0	0.413649	0.639275	0.0376044	0.0376044	0.112813
rno-miR-190b
E10	0	0	0	5.27953	0.0364105	0	0.145642	0.0364105
E13	0	0	0	2.15963	0	0	0	0
E17	0	0	0	1.43717	0	0	0	0
p0	0	0	0	0.939177	0	0	0.0260883	0.0869609
p3	0	0	0	0.786325	0	0	0.0413855	0
p7	0	0	0	1.70464	0	0	0	0
p14	0	0	0	3.71888	0.0482971	0.0482971	0.0965942	0
p28	0	0	0	6.09192	0	0	0.112813	0
rno-miR-191
E10	0	0	0.0364105	1029.87	2920.49	108.758	97.6166	248.356
E13	0	0	0	34.0016	6941.4	4.21881	14.7156	635.132
E17	0.0435505	0	0.0435505	68.2	6975.74	7.44713	15.6346	577.871
p0	0	0	0.0260883	31.0276	3779.39	4.02629	6.2177	339.608
p3	0	0	0.0413855	68.5758	2989.73	7.53216	18.2924	255.059
p7	0	0	0.0921428	36.2582	6077.14	4.42285	9.35249	350.741
p14	0	0	0	35.8847	5239.51	3.18761	9.9009	291.811
p28	0	0	0	78.0292	6219.21	5.1142	13.312	271.842
rno-miR-192
E10	0.291284	1.74771	0.254874	569.097	58.3297	54.3245	8.66571	3.13131
E13	0.351567	1.80806	1.45649	448.048	218.625	58.9629	16.2223	28.5272
E17	0.087101	1.56782	0.696808	302.327	144.37	37.4099	7.88264	11.1054
p0	0.0434804	0.721775	0.391324	265.039	133.441	21.6359	6.63511	9.34829
p3	0.206928	0.662168	0.455241	501.551	113.727	28.2249	3.84885	2.15205
p7	0.0921428	0.737142	0.598928	377.647	248.739	38.8382	12.255	16.4936
p14	0.0482971	1.15913	0.676159	557.735	260.853	43.4674	14.2476	13.813
p28	0.112813	1.05292	0.601671	452.231	298.466	34.2952	12.3343	11.507
rno-miR-193
E10	0	0	0	0	10.377	0	0.218463	0.145642
E13	0	0	0	0	2.56142	0	0	0
E17	0	0	0	0	1.08876	0	0	0.0435505
p0	0	0	0.0434804	0	2.15663	0	0	0
p3	0	0	0	0	2.31759	0	0	0.082771
p7	0	0	0	0	7.37142	0	0	0.0921428
p14	0	0	0	0	1.83529	0	0	0
p28	0	0	0	0	3.04596	0	0	0.150418
rno-miR-193*
E10	0	0	0.0728211	0	0.546158	0	0.0364105	0
E13	0	0	0.0502239	0	0.100448	0	0	0
E17	0	0	0	0	0	0	0	0
p0	0	0	0	0	0.0695687	0	0	0
p3	0	0	0	0	0.0413855	0	0	0
p7	0	0	0	0	0.0921428	0	0	0
p14	0	0	0	0	0.193188	0	0	0
p28	0	0	0.0752089	0	0.150418	0	0	0
rno-miR-194
E10	0	0	0	0	0.145642	0	0	0
E13	0	0	0	0	0.954255	0	0	0
E17	0	0	0	0.0435505	0.348404	0	0	0.0435505
p0	0	0	0	0	1.26093	0	0	0.0260883
p3	0	0	0	0	0.206928	0	0	0
p7	0	0	0	0	1.29	0	0	0
p14	0	0	0	0.0482971	1.40062	0	0	0
p28	0	0	0	0	1.42897	0	0	0
rno-miR-195
E10	0	0	0	3.16772	1.63847	0	0	0.0364105
E13	0	0	0	0.803583	6.57933	0	0.0502239	0.0502239
E17	0	0	0	2.09042	16.854	0	0	0.087101
p0	0	0.0260883	0.0434804	3.47843	29.9841	0.130441	0.0260883	0.24349
p3	0.0413855	0	0.0413855	6.45614	23.7139	0.289699	0.0413855	0.289699
p7	0	0	0.0460714	6.17357	75.0964	0.184286	0	0.460714
p14	0	0	0.0482971	7.09967	61.0475	0.0482971	0	0.531268
p28	0	0	0	14.1017	84.0835	0.225627	0.0376044	1.05292
rno-miR-196a
E10	0	0	0	0.0364105	0	0	0	0
E13	0	0	0	0	0	0	0	0
E17	0	0	0	0	0	0	0	0
p0	0	0	0	0	0.0260883	0	0	0
p3	0	0	0	0	0	0	0	0
p7	0	0	0	0	0.0460714	0	0	0
p14	0	0	0	0.0965942	0	0	0	0
p28	0	0	0	0	0	0	0	0
rno-miR-196a*
E10	0	0	0	0	0	0	0	0
E13	0	0	0	0	0	0	0	0
E17	0	0	0	0	0	0	0	0
p0	0	0	0	0	0	0	0	0
p3	0	0	0	0	0	0	0	0
p7	0	0	0	0	0	0	0	0
p14	0	0	0	0	0	0	0	0
p28	0	0	0	0	0	0	0	0
rno-miR-196b
E10	0	0	0	0.145642	0.218463	0	0.0364105	0
E13	0	0	0	0	0.602687	0	0	0.0502239
E17	0	0	0	0	0	0	0	0
p0	0	0	0	0	0	0	0	0
p3	0	0	0	0	0	0	0	0
p7	0	0	0	0	0	0	0	0
p14	0	0	0	0	0	0	0	0
p28	0	0	0	0	0	0	0	0
rno-miR-196c
E10	0	0	0	0	0.0364105	0.0728211	0	0
E13	0	0	0.200896	0	0.0502239	0	0	0
E17	0	0	0	0	0	0	0	0
p0	0	0	0.0260883	0	0	0	0	0
p3	0	0	0	0	0	0	0	0
p7	0	0	0	0	0	0	0	0
p14	0	0	0	0	0	0	0	0
p28	0	0	0	0	0	0	0	0
rno-miR-199a-3p
E10	1.05591	639.697	2243.18	9.46674	9774.44	2.47592	1264.83	279.633
E13	0.452015	784.297	2286.29	9.29143	14228.7	4.01791	2740.02	591.989
E17	0	5.53091	29.6143	0.174202	145.154	0	16.2879	3.70179
p0	0	3.26103	16.8269	0.0695687	121.119	0.0260883	8.87001	3.3306
p3	0.082771	14.5263	75.4872	0.37247	490.874	0.082771	24.9141	12.3329
p7	0.0460714	18.2443	114.211	0.276428	892.679	0	80.671	33.0793
p14	0	18.4012	103.501	0.627862	856.79	0.0482971	62.9794	29.4612
p28	0	10.9053	67.6504	0.225627	534.472	0.150418	41.0264	21.0961
rno-miR-199a-5p
E10	0	0	0	0.618979	158.24	0.254874	0.0364105	2.73079
E13	0	0	0.0502239	0.0502239	210.79	0	0.0502239	1.70761
E17	0	0	0	0	1.78557	0	0	0
p0	0	0	0.0260883	0	2.39142	0	0	0.0260883
p3	0	0	0	0.0413855	6.62168	0	0.0413855	0.124157
p7	0	0	0	0.0460714	6.49607	0	0	0.0921428
p14	0	0	0	0	5.55416	0	0	0.144891
p28	0	0	0	0.0376044	4.06128	0	0	0
rno-miR-19a
E10	0	2.14822	2.11181	0.109232	3.13131	0	0.0728211	0.0364105
E13	0	0	0.602687	0	3.26456	0.150672	0	0.200896
E17	0	0.087101	0.95811	0	1.48072	0.0435505	0.0435505	0.0435505
p0	0	0.0434804	1.15658	0	2.69579	0	0	0.173922
p3	0	0	0.165542	0	0.206928	0	0	0
p7	0	0	0.138214	0.0921428	0.276428	0	0	0.0460714
p14	0	0	0.0482971	0	0.0482971	0	0	0
p28	0	0	0.0376044	0	0.0376044	0	0	0
rno-miR-19b
E10	0	0.983084	1.05591	0	61.2061	0	0.837442	0.6918
E13	0	0	0.150672	0	69.309	0	0	0.803583
E17	0	0.0435505	0.261303	0	44.6828	0	0.130651	0.435505
p0	0	0	0.286971	0	157.834	0	0.130441	1.82618
p3	0	0	0.0413855	0	17.8372	0	0.0413855	0.206928
p7	0	0	0	0	14.7428	0	0	0.138214
p14	0	0	0	0	14.7789	0	0	0
p28	0	0	0	0	8.91225	0	0	0.150418
rno-miR-1
E10	0	0	0	0.473337	3.89593	0	0.254874	0.0364105
E13	0	0.0502239	0	0.602687	27.7236	0	0.602687	0.0502239
E17	0	0	0	0.087101	0.91456	0	0.0435505	0
p0	0	0	0	0.0434804	0.478285	0	0	0
p3	0	0.0413855	0	0.455241	7.07692	0	0.413855	0.0413855
p7	0	0	0.0460714	1.56643	40.8653	0.0921428	0.230357	0.276428
p14	0	0	0	2.65634	71.3831	0	1.44891	0.241485
p28	0	0.0752089	0	3.79805	78.9693	0.112813	1.50418	0.263231
rno-miR-1*
E10	0	0	0	0	0	0	0	0
E13	0	0	0	0	0	0	0	0
E17	0	0	0	0	0	0	0	0
p0	0	0	0	0	0	0	0	0
p3	0	0	0	0	0	0	0	0
p7	0	0	0	0	0	0	0	0
p14	0	0	0	0	0	0	0	0
p28	0	0	0	0	0	0	0	0
rno-miR-200a
E10	0.0364105	0	0	13.7632	21.3366	0.109232	0.0728211	0.6918
E13	0	0	0	12.9578	163.83	0.200896	0	3.21433
E17	0	0	0	0.130651	1.04521	0	0	0.087101
p0	0	0	0	0.434804	1.80879	0	0.0260883	0.0869609
p3	0	0	0	0	0.206928	0	0	0
p7	0	0	0	0.0460714	0.414643	0	0	0.0460714
p14	0	0	0	0	0.434674	0	0	0
p28	0	0	0	0	0.940111	0	0	0
rno-miR-200b
E10	0	0	0	0.218463	4.26003	0.0728211	0.109232	0.0728211
E13	0	0	0.150672	1.90851	43.293	0.401791	2.15963	1.15515
E17	0	0	0	0.0435505	0.261303	0	0	0
p0	0	0	0	0	0.895697	0	0.0434804	0
p3	0	0	0	0.0413855	0	0	0	0
p7	0	0	0	0	0	0	0	0
p14	0	0	0	0.0965942	0.193188	0	0	0
p28	0	0	0	0	0.112813	0	0.0376044	0
rno-miR-200c
E10	0.0364105	0.0364105	0	2.33027	1.3836	0.0364105	0.0364105	0
E13	0.150672	0.301344	0.301344	3.16411	15.2681	0.100448	0.100448	0.351567
E17	0	0	0	0.0435505	0.609707	0	0	0
p0	0	0	0	0.15653	0.417412	0	0	0
p3	0	0	0	0.0413855	0.413855	0	0	0
p7	0	0	0	0	0.460714	0.0460714	0	0
p14	0	0	0	0	0.531268	0	0	0
p28	0	0	0	0.0376044	0.263231	0	0	0
rno-miR-203
E10	0.254874	1.20155	1.71129	2.84002	16.8581	0.582568	12.5252	5.97133
E13	0	0.301344	1.60717	0.200896	13.2089	0	6.52911	9.59277
E17	0	0.261303	0.435505	0.087101	3.74534	0	2.78723	4.61635
p0	0.0869609	0.173922	0.260883	0.217402	8.39172	0.0260883	3.1132	4.86981
p3	0	0.082771	0.289699	0.124157	9.18759	0.124157	1.24157	2.2762
p7	0	0.184286	0.184286	0.0921428	3.08678	0	1.01357	1.75071
p14	0	0.144891	0.531268	0.0482971	4.49163	0	1.7387	3.04272
p28	0.0376044	0.0752089	0.188022	0.112813	4.06128	0	2.06824	2.89554
rno-miR-204
E10	0.0364105	0.254874	0	25.8151	24.4679	0.364105	1.52924	0.946674
E13	0	0	0	0.25112	37.9693	0.100448	0.803583	0.853807
E17	0	0	0	0.0435505	5.61801	0	0.217752	0.304853
p0	0	0	0.0695687	0.130441	27.2622	0	0.634814	0.478285
p3	0	0	0.0413855	0.331084	25.5763	0.0413855	1.61404	1.24157
p7	0	0.0460714	0	0.184286	41.6025	0	0.506785	0.414643
p14	0	0	0.144891	0.289783	44.4816	0	1.30402	1.11083
p28	0	0.0376044	0	0.0752089	24.2549	0	0.150418	0.150418
rno-miR-204*
E10	0	0.6918	34.8085	0	118.261	0	0.0364105	0.109232
E13	0	0.200896	2.20985	0	5.82598	0	0	0
E17	0	0	0.827459	0	0.740358	0	0	0.0435505
p0	0	0.130441	3.43495	0	9.95702	0	0	0.0434804
p3	0	0.082771	2.35897	0	5.58705	0	0.0413855	0.082771
p7	0	0.138214	1.6125	0	4.1925	0	0	0
p14	0	0.0482971	1.01424	0	3.81547	0	0	0.0965942
p28	0	0	0.639275	0	3.91086	0	0	0
rno-miR-205
E10	0	0	0	6.51748	2.73079	0.0728211	0.0728211	0.145642
E13	0	0	0	0.0502239	3.365	0.0502239	0.0502239	0.502239
E17	0	0	0	0	0.130651	0	0	0
p0	0	0	0	0	0.0434804	0	0	0
p3	0	0	0	0	0.0413855	0	0	0
p7	0	0	0	0	0	0	0	0
p14	0	0	0	0	0	0	0	0
p28	0	0	0	0	0.300835	0	0	0.0376044
rno-miR-206
E10	0	0.218463	0.109232	1.96617	6.18979	0	0.436926	0
E13	0.100448	0.301344	0.703135	3.76679	176.587	0	0.803583	0.803583
E17	0	0.0435505	0.130651	0.087101	6.44547	0	0.087101	0
p0	0	0	0.0260883	0.260883	6.20031	0	0.0260883	0.0695687
p3	0	0.082771	0.331084	1.20018	52.1458	0.0413855	0.331084	0.579397
p7	0	0.737142	1.19786	7.97035	506.463	0.0460714	2.07321	1.79678
p14	0	0.676159	2.99442	15.3585	1111.99	0.0482971	5.50587	5.11949
p28	0	0.263231	1.24095	14.929	514.654	0.112813	1.27855	2.10585
rno-miR-207
E10	0	0	0	0	0	0	0	0
E13	0	0	0	0	0	0	0	0
E17	0	0	0	0	0	0	0	0
p0	0	0	0	0	0	0	0	0
p3	0	0	0	0	0	0	0	0
p7	0	0	0	0	0	0	0	0
p14	0	0	0	0	0	0	0	0
p28	0	0	0	0	0	0	0	0
rno-miR-208
E10	0	0	0	0	0	0	0	0
E13	0	0	0	0	0	0	0	0
E17	0	0	0	0	0	0	0	0
p0	0	0	0	0	0	0	0	0
p3	0	0	0	0	0	0	0	0
p7	0	0	0	0	0	0	0	0
p14	0	0	0	0	0	0	0	0
p28	0	0	0	0	0.112813	0	0	0
rno-miR-20a
E10	0	0.473337	0.291284	27.7448	166.396	0.473337	4.00516	1.78412
E13	0	0	0.150672	0.853807	164.031	0.200896	0.351567	2.05918
E17	0	0	0.348404	0.827459	142.846	0.0435505	0.435505	1.43717
p0	0	0	0.217402	0.547853	131.38	0.0434804	0.24349	1.59138
p3	0	0	0	0.455241	37.4539	0	0.082771	0.579397
p7	0	0	0	0.138214	12.255	0.0460714	0.0921428	0.138214
p14	0	0	0.0482971	0.0965942	9.36963	0.0482971	0.0482971	0.0965942
p28	0	0	0.0752089	0.188022	10.6797	0	0	0.112813
rno-miR-20a*
E10	0.0364105	0.0364105	0.327695	4.87901	0.145642	0.109232	0	0
E13	0	0	0.100448	1.70761	0.0502239	0	0	0
E17	0	0.087101	0.174202	1.43717	0.130651	0	0.0435505	0
p0	0	0.0260883	0.15653	0.869609	0.286971	0.0260883	0.0260883	0
p3	0	0.0413855	0.082771	0.413855	0	0	0	0
p7	0	0	0.0460714	0	0.0460714	0	0	0
p14	0	0	0.0482971	0.241485	0	0	0	0
p28	0	0.0752089	0.0376044	0.0752089	0	0	0	0
rno-miR-20b-3p
E10	2.94925	2.91284	43.547	40.3429	77.4816	1.52924	0.182053	3.09489
E13	0.150672	0.0502239	18.1811	1.2556	26.2169	0.25112	0	1.00448
E17	0	0.087101	6.88098	0.609707	8.14394	0.087101	0	0.348404
p0	0.0434804	0	1.63486	0.0434804	3.548	0	0	0.0695687
p3	0	0	0.82771	0	2.5659	0	0	0.165542
p7	0.0460714	0	0.230357	0	0.644999	0	0	0.0460714
p14	0	0	0.289783	0	0.434674	0	0	0
p28	0	0	0.0376044	0	0.0752089	0.0376044	0	0
rno-miR-20b-5p
E10	0	0	0	29.4925	7.6098	5.31594	0.145642	0.509747
E13	0	0	0	2.41075	5.42418	1.10493	0.0502239	0.150672
E17	0	0	0	0.95811	2.22107	0.130651	0	0.087101
p0	0	0	0	0.113049	0.721775	0.0260883	0.0260883	0.0434804
p3	0	0	0	0.0413855	0.124157	0.0413855	0	0.0413855
p7	0	0	0	0.0921428	0.276428	0	0	0
p14	0	0	0	0.0482971	0.193188	0	0	0
p28	0	0	0	0.0376044	0	0	0	0
rno-miR-210
E10	0.182053	0.546158	4.36926	10.0857	34.4808	0.0364105	1.85694	0.582568
E13	0	0	1.90851	0.401791	23.4546	0	0.0502239	0.602687
E17	0	0	1.04521	0.261303	14.0233	0	0.087101	0.130651
p0	0	0	0.434804	0.24349	10.5918	0.0695687	0.0260883	0.113049
p3	0	0	0.124157	0.331084	5.66982	0	0	0.0413855
p7	0	0	0.0460714	0.0460714	3.17893	0	0	0.0460714
p14	0	0	0.289783	0.0482971	3.04272	0	0.0482971	0
p28	0	0	0.225627	0.0752089	4.2117	0	0	0.0752089
rno-miR-211
E10	0	0	0	0	0	0	0	0
E13	0	0	0	0	0	0	0	0
E17	0	0	0	0	0	0	0	0
p0	0	0	0	0	0	0	0	0
p3	0	0	0	0	0	0	0	0
p7	0	0	0	0	0	0	0	0
p14	0	0.0482971	0	0	0.0482971	0	0	0.0482971
p28	0	0	0	0	0.0376044	0	0	0
rno-miR-212
E10	0	0.0364105	0	0.109232	0	0	0	0
E13	0	0	0	0.100448	0.100448	0	0	0
E17	0	0	0	0	0.261303	0	0	0
p0	0.0260883	0	0	0.434804	0.521765	0	0.0695687	0
p3	0.082771	0.0413855	0	0.413855	0.703554	0	0.082771	0
p7	0.138214	0.506785	0.0460714	2.21143	1.56643	0.138214	0.184286	0
p14	0.289783	0.386377	0.0482971	6.6167	5.0229	0.482971	0.724456	0.0482971
p28	0.488858	3.27159	0.639275	9.21309	38.7702	0.564067	3.08356	0.564067
rno-miR-214
E10	8.77494	8.3016	2.84002	25.5602	1.78412	0.182053	0.109232	0.0364105
E13	11.2502	18.7837	43.293	33.0473	22.3999	0.652911	0.100448	0.150672
E17	0	0	0.391954	0	0.0435505	0	0	0
p0	0	0	0.0695687	0.0695687	0.0260883	0	0	0
p3	0.124157	0	0.082771	0.206928	0.0413855	0	0	0
p7	0.184286	0	0.552857	0.276428	0.3225	0	0	0
p14	0.0482971	0.144891	0.33808	0.386377	0.0965942	0.144891	0	0
p28	0.0752089	0.0752089	0.300835	0	0.225627	0	0	0
rno-miR-215
E10	0	0	0	6.00774	0.327695	0.0364105	0	0
E13	0	0	0	4.87172	0.552463	0	0	0
E17	0	0	0	3.30984	0.391954	0	0	0
p0	0	0	0	1.69574	0.391324	0	0	0
p3	0	0	0	2.06928	0.413855	0	0	0
p7	0	0	0	1.01357	0.414643	0	0	0
p14	0	0	0	1.35232	0.434674	0	0	0
p28	0	0	0	1.16574	0.300835	0	0	0
rno-miR-216a
E10	0	0.145642	0	0.801032	0.218463	0	0	0
E13	0	0	0.100448	0.100448	0.602687	0	0	0.0502239
E17	0	0	0	0	0.0435505	0	0	0
p0	0	0	0	0	0	0	0	0
p3	0	0	0	0	0.0413855	0	0	0
p7	0	0	0	0	0	0	0	0
p14	0	0	0	0	0	0	0	0
p28	0	0	0	0	0.0376044	0	0	0
rno-miR-217
E10	0.0364105	0.546158	56.4727	0.0364105	37.1387	0	0	0.400516
E13	0	0	116.871	0	46.9091	0.0502239	0	0.452015
E17	0	0	2.04687	0	1.04521	0	0	0
p0	0	0	0.304363	0	0.286971	0	0	0
p3	0	0	0.165542	0	0.082771	0	0	0
p7	0	0	0.552857	0	0.414643	0	0	0
p14	0	0	0.917645	0	0.676159	0	0	0
p28	0	0	1.24095	0	0.714484	0	0	0.0376044
rno-miR-218
E10	0	0	0.0364105	18.2417	7.02723	0.0364105	0.0364105	0
E13	0	0	0	2.36052	11.7524	0	0	0.150672
E17	0	0	0	1.78557	13.4135	0	0.130651	0.0435505
p0	0	0	0	0.869609	9.30481	0	0.0695687	0.0869609
p3	0	0	0	0.413855	1.82096	0	0	0
p7	0	0	0	0.921428	19.0275	0	0.0460714	0.184286
p14	0	0	0	1.88359	22.6996	0.0482971	0.144891	0.241485
p28	0	0	0	3.3844	55.2409	0.112813	0.263231	0.413649
rno-miR-218*
E10	0	0	1.01949	0	0.764621	0	2.43951	0.291284
E13	0	0	1.10493	0	0.25112	0	0.100448	0.200896
E17	0	0	1.21941	0	1.21941	0	0.261303	0.435505
p0	0	0	1.04353	0	0.826128	0	0.434804	0.434804
p3	0	0	2.11066	0	0.37247	0	0.082771	0.206928
p7	0	0	4.65321	0	0.737142	0	0.138214	0.138214
p14	0	0	5.84395	0	1.25572	0	0.482971	0.289783
p28	0	0	2.89554	0	1.80501	0	0.33844	1.20334
rno-miR-219-5p
E10	0.473337	0	0.327695	804.017	226.291	36.629	1.60206	9.39392
E13	0	0	0.0502239	6.88068	66.4965	2.81254	0.100448	1.10493
E17	0	0	0.0435505	3.39694	30.0063	1.56782	0.174202	0.653257
p0	0	0	0.0434804	3.15668	28.3058	1.17397	0.113049	0.304363
p3	0	0	0.124157	3.06253	12.3743	1.28295	0.165542	1.28295
p7	0	0	0	1.15178	32.4343	0.184286	0.184286	1.24393
p14	0	0	0	0.0965942	11.6879	0.193188	0.144891	0.386377
p28	0	0	0.0376044	0.150418	81.2632	0.0376044	0.413649	3.68523
rno-miR-219-2-3p
E10	0	0	0.0364105	0	11.3601	0	0.0364105	0.0364105
E13	0	0	0.100448	0	210.137	0	0.0502239	0.200896
E17	0	0	0	0	27.219	0	0	0
p0	0	0	0.0260883	0	27.8101	0	0	0.0695687
p3	0	0	0.289699	0.0413855	58.3122	0	0	0.331084
p7	0	0	0.691071	0	1210.34	0	0.0460714	2.02714
p14	0	0	2.94612	0.0965942	2035.58	0	0.0965942	3.18761
p28	0	0	9.40111	0.940111	8188.18	0	0.150418	10.7173
rno-miR-219-5p
E10	0.0364105	0	0.145642	30.8397	226.291	0.618979	1.60206	9.39392
E13	0	0	0	0.904031	66.4965	0	0.100448	1.10493
E17	0	0	0.0435505	0.130651	30.0063	0	0.174202	0.653257
p0	0	0	0.0434804	0.591334	28.3058	0.0260883	0.113049	0.304363
p3	0	0	0.124157	5.04903	12.3743	0.993253	0.165542	1.28295
p7	0	0	0	15.6643	32.4343	1.98107	0.184286	1.24393
p14	0	0	0	7.58264	11.6879	1.49721	0.144891	0.386377
p28	0	0	0.0376044	36.5891	81.2632	5.26462	0.413649	3.68523
rno-miR-21
E10	1.16514	1.89335	3.67746	559.375	1804.25	6.66313	3.53182	11.3601
E13	0	0.200896	6.27799	46.2562	1963.55	0.954255	2.26008	8.53807
E17	0	0.609707	3.48404	44.7263	1951.8	0.740358	1.35006	8.9714
p0	0	0.130441	1.13049	17.9139	1469.75	0.608726	1.47833	7.08731
p3	0.0413855	0.165542	0.538012	19.2029	858.998	0.124157	0.786325	4.63518
p7	0	0	1.01357	13.6371	974.041	0.691071	0.414643	4.79142
p14	0	0.0482971	1.15913	9.41793	813.758	0.193188	0.531268	4.34674
p28	0	0.376044	1.54178	23.578	1271.41	0.488858	0.940111	6.7688
rno-miR-21*
E10	0	0	0	0.109232	0.218463	1.96617	0.0728211	0.0364105
E13	0	0	0	0	0.0502239	0.150672	0	0
E17	0	0	0	0	0	0.0435505	0	0
p0	0	0	0	0	0.0260883	0.173922	0.0260883	0
p3	0	0	0	0.0413855	0.082771	0.0413855	0	0
p7	0	0	0	0	0	0	0	0
p14	0	0	0	0	0	0.0482971	0	0
p28	0	0	0	0.0376044	0.112813	0	0	0
rno-miR-221
E10	0.254874	0.473337	0.0728211	66.9954	244.242	1.05591	22.0284	28.5094
E13	0	0.25112	0.0502239	8.03583	173.122	0.602687	14.9667	28.0752
E17	0.0435505	0.304853	0	5.40026	196.108	0.261303	10.5828	21.4268
p0	0.0260883	0.782648	0.130441	14.6529	658.946	0.347843	19.4184	54.1592
p3	0.082771	1.36572	0.289699	18.2096	1040.68	0.744939	51.1939	125.191
p7	0.0460714	1.24393	0.138214	21.6536	1172.66	0.644999	58.741	129.645
p14	0.193188	2.41485	0.482971	23.4724	2189.11	0.579565	82.6846	256.506
p28	0.0752089	1.12813	0.413649	35.461	2591.21	1.01532	83.8203	259.922
rno-miR-222
E10	0.109232	0.0728211	0.364105	186.568	36.1192	4.73337	0.145642	1.27437
E13	0	0	0.100448	280.149	102.507	4.46993	0.150672	2.26008
E17	0	0	0.391954	286.736	127.69	2.65658	0.0435505	1.30651
p0	0.373932	0.0695687	0.95657	1095.05	255.23	10.6788	0.913089	2.93928
p3	0.289699	0.165542	0.910481	1184.16	220.668	18.7476	0.951867	3.80747
p7	0.737142	0	2.11928	2011.2	748.292	22.2064	1.10571	11.4257
p14	0.917645	0.289783	4.49163	2253.01	801.055	31.0067	2.07677	14.634
p28	1.42897	0.188022	3.34679	4545.47	1548.74	51.4805	2.40668	21.3217
rno-miR-223
E10	0	0	0	2.40309	0.436926	2.51233	0.109232	0.618979
E13	0	0	0	0.100448	0.853807	0.703135	0	1.2556
E17	0	0	0	0	0.217752	0.087101	0.0435505	0.174202
p0	0	0	0	0.0260883	0.0869609	0	0	0.0695687
p3	0	0	0	0	0.082771	0	0	0.0413855
p7	0	0	0	0.0460714	0.184286	0.0460714	0	0.138214
p14	0	0	0	0.0482971	0.289783	0.193188	0	0.386377
p28	0	0	0.0376044	0.112813	0.526462	0	0.0376044	0.33844
rno-miR-224
E10	0	0.0364105	0.145642	17.1858	7.10005	0.254874	0.0728211	0.182053
E13	0	0	0	4.52015	2.5112	0	0.0502239	0
E17	0	0	0	0.348404	2.35173	0	0	0.0435505
p0	0	0	0	0.0869609	0.217402	0	0	0
p3	0	0	0	0.289699	0.206928	0	0	0
p7	0	0	0	0.0921428	0.0921428	0	0	0
p14	0	0	0	0.241485	0.0482971	0	0	0
p28	0	0	0	0.0752089	0.112813	0	0	0
rno-miR-22
E10	0	0	0.0728211	2.18463	19.1155	0	0.509747	0.218463
E13	0	0	0	0	49.7217	0	0	0.602687
E17	0	0	0	0.130651	36.4953	0.0435505	0.0435505	0.261303
p0	0	0	0.15653	0.330451	86.987	0	0.173922	0.391324
p3	0	0.0413855	0	0.248313	42.834	0	0.248313	0.082771
p7	0	0.0460714	0.230357	0.368571	194.882	0	0.368571	1.19786
p14	0	0.0482971	0.0965942	0.482971	230.184	0	0.33808	1.01424
p28	0	0.0752089	0.376044	0.789693	353.895	0	0.864902	1.80501
rno-miR-22*
E10	0.0728211	0.0364105	0.0728211	0.254874	5.75286	0	0.0364105	0
E13	0	0	0.0502239	0.100448	8.88963	0	0.0502239	0
E17	0	0	0.0435505	0.348404	12.8038	0	0	0.087101
p0	0	0.0434804	0.0869609	0.547853	20.5228	0	0.0260883	0.0434804
p3	0.0413855	0	0.0413855	0.413855	17.175	0	0.206928	0.124157
p7	0	0	0.138214	0.230357	50.356	0	0.0921428	0.184286
p14	0.0482971	0	0.0965942	0.531268	53.0302	0.0482971	0.144891	0.0965942
p28	0	0.150418	0.263231	1.35376	124.132	0	0.150418	0.451253
rno-miR-23a
E10	4.95183	0.801032	0.400516	354.784	11.178	7.17287	0.546158	0
E13	0.803583	0.301344	0.25112	93.8685	20.5416	4.21881	0.301344	0.0502239
E17	1.13231	0.391954	0.391954	89.0172	25.8254	4.44215	0.304853	0.174202
p0	0.260883	0.20001	0.260883	32.6103	20.1575	1.02614	0.0869609	0.113049
p3	0.786325	0.124157	0.165542	58.6433	12.1673	3.18669	0.165542	0.0413855
p7	0.368571	0.276428	0.506785	91.2214	38.4696	5.29821	0.3225	0.138214
p14	1.01424	0.482971	0.676159	143.974	49.7943	8.11391	0.917645	0.289783
p28	3.04596	1.88022	2.03064	302.415	172.003	10.4164	1.61699	0.413649
rno-miR-23a*
E10	0	0	0.0364105	0.254874	2.11181	0	0	0
E13	0	0	0	0	1.2556	0	0	0
E17	0	0	0	0	0.130651	0	0.0435505	0
p0	0	0	0	0	0.478285	0	0	0
p3	0	0	0	0.0413855	0.165542	0	0	0
p7	0	0	0	0	0.875356	0	0	0
p14	0	0	0.0965942	0	0.579565	0	0.0482971	0
p28	0	0	0	0.0376044	0.752089	0	0	0
rno-miR-23b
E10	2.14822	0.509747	0.0364105	300.46	9.17545	8.55647	0.436926	0.0728211
E13	0.803583	0.100448	0.200896	107.228	25.5138	5.82598	0.853807	0.552463
E17	0.174202	0.130651	0.130651	87.6671	29.3095	5.57446	0.696808	0.261303
p0	0.15653	0.0695687	0.173922	59.7682	31.1581	2.80884	0.591334	0.417412
p3	0.538012	0.248313	0.331084	102.553	18.4166	5.66982	0.620783	0.455241
p7	0.276428	0.3225	0.414643	130.843	47.4996	8.70749	1.33607	0.598928
p14	0.676159	0.241485	0.33808	189.566	64.1868	12.4606	1.93188	1.15913
p28	1.88022	0.827298	0.639275	351.677	142.22	15.3426	3.27159	1.35376
rno-miR-24
E10	0	3.42259	1.60206	1.49283	55.7081	0.801032	9.3211	1.52924
E13	0	1.0547	0.452015	0.703135	32.5451	0.0502239	4.52015	0.602687
E17	0	0.087101	0.217752	0.609707	24.3012	0.174202	3.00498	0.304853
p0	0	0.20001	0.15653	0.695687	35.5931	0.173922	2.69579	0.721775
p3	0	0.786325	0.37247	0.786325	23.2173	0.248313	6.04229	1.11741
p7	0	0.598928	0.276428	0.644999	85.6006	0.230357	5.43642	1.56643
p14	0	1.7387	0.627862	1.01424	102.003	0	8.3554	1.93188
p28	0	1.09053	0.639275	0.864902	158.465	0.488858	11.5446	3.3844
rno-miR-24*
E10	0.218463	0	0.0364105	0.400516	0.182053	0.0728211	0	0
E13	0	0	0.0502239	0	0.552463	0	0	0
E17	0	0	0.130651	0	0.391954	0	0	0.174202
p0	0.0695687	0	0.0869609	0	0.478285	0	0.0260883	0.113049
p3	0	0	0	0	0.206928	0	0	0.0413855
p7	0	0	0.184286	0	1.29	0	0	0.644999
p14	0	0	0.33808	0.0482971	1.93188	0	0.0965942	0.482971
p28	0.0376044	0.0376044	0.639275	0.112813	3.00835	0	0.0752089	0.376044
rno-miR-25
E10	0	1.09232	0.327695	0.983084	1702.85	1.01949	120.628	174.953
E13	0	0.0502239	0.25112	0.25112	996.041	0.0502239	10.1452	111.397
E17	0	0	0.130651	0.217752	1051.57	0.0435505	6.53257	108.397
p0	0	0	0.0260883	0.113049	366.957	0.0434804	2.60883	36.2627
p3	0	0	0	0.165542	247.278	0	3.47638	22.0171
p7	0	0	0.0460714	0	70.0746	0	0.644999	8.15464
p14	0	0	0	0	77.5168	0	0.531268	12.7504
p28	0	0	0	0	84.0083	0.0376044	0.714484	6.84401
rno-miR-25*
E10	0.0364105	0	0.0364105	243.04	50.7199	1.85694	0.145642	0.65539
E13	0	0	0.0502239	175.382	226.058	1.85829	0.652911	1.2556
E17	0	0	0.0435505	131.087	239.397	0.479055	0.0435505	0.87101
p0	0	0	0	68.0034	70.5514	0.330451	0.15653	0.417412
p3	0	0	0	51.8974	37.9505	0.289699	0.165542	0.289699
p7	0	0	0	22.6211	28.2878	0.0460714	0	0.138214
p14	0	0	0	21.7337	31.1033	0.144891	0.241485	0.144891
p28	0	0	0	21.6602	33.656	0.0752089	0	0.150418
rno-miR-26a
E10	0	0.145642	0	11.2144	565.455	1.82053	14.3457	7.82826
E13	0	0.0502239	0	0.602687	1015.98	0	6.32821	11.0493
E17	0	0	0.087101	0.87101	1094.64	0.0435505	5.87931	12.6732
p0	0	0	0.173922	0.373932	1962.84	0.0434804	4.39152	14.5225
p3	0	0.0413855	0.082771	0.82771	526.382	0.082771	4.67656	9.27036
p7	0	0.0460714	0.0460714	0.368571	908.62	0	1.6125	3.82393
p14	0	0	0.0482971	0.482971	1141.45	0	4.44333	9.46623
p28	0	0.150418	0	1.27855	1695.73	0	3.98607	5.33983
rno-miR-26b
E10	0.0728211	0	0	1050.37	479.381	16.494	1.89335	2.18463
E13	0	0	0	270.255	536.442	7.43314	1.45649	2.41075
E17	0	0	0	135.965	301.718	3.22274	0.827459	1.13231
p0	0	0	0	49.4807	143.468	1.21745	0.15653	0.652206
p3	0	0	0	70.8934	107.271	2.19343	0.206928	0.910481
p7	0	0	0	63.1639	155.583	0.967499	0.0460714	0.184286
p14	0	0	0	74.2326	200.143	1.88359	0.627862	0.82105
p28	0	0	0	152.9	265.487	2.25627	0.300835	0.33844
rno-miR-26b*
E10	0	0	0.0728211	0	0.0728211	0	0	0
E13	0	0	0	0	0.0502239	0	0	0
E17	0	0	0	0	0.0435505	0	0	0
p0	0	0	0	0	0	0	0	0
p3	0	0	0	0	0	0	0	0
p7	0	0	0	0	0	0	0	0
p14	0	0	0	0	0	0	0	0
p28	0	0	0	0	0.0752089	0	0	0
rno-miR-27a
E10	0	0.0364105	9.86725	0.0364105	188.57	0	0.254874	0.0364105
E13	0	0	10.5972	0	367.237	0	0.0502239	0.0502239
E17	0	0	8.92785	0.0435505	263.263	0	0	0
p0	0	0	4.46109	0	190.792	0	0	0.0260883
p3	0	0	4.71795	0	91.2551	0	0	0.082771
p7	0	0	10.4582	0	525.122	0	0	0.230357
p14	0	0	15.6966	0	561.164	0	0.0965942	0.193188
p28	0	0	23.8788	0	1169.76	0	0	0.225627
rno-miR-27a*
E10	0	0	0	0.254874	0.400516	0.182053	0	0
E13	0	0	0	0	1.15515	0	0	0
E17	0	0	0	0.0435505	0.391954	0	0	0
p0	0	0	0	0	0.113049	0	0	0
p3	0	0	0	0.0413855	0.331084	0	0	0
p7	0	0	0	0.0921428	0.644999	0	0	0
p14	0	0	0	0	0.676159	0	0	0
p28	0	0	0	0	0.150418	0	0	0
rno-miR-27b
E10	0.218463	1.82053	7.06364	34.3715	184.347	0.473337	2.18463	0.145642
E13	0.0502239	0	8.13628	4.36948	374.168	0.0502239	0.0502239	0.150672
E17	0.087101	0.0435505	7.27293	3.83244	263.829	0.087101	0.0435505	0.174202
p0	0	0	4.24369	2.91319	196.166	0.0260883	0.0434804	0.20001
p3	0	0	4.46964	3.80747	94.4004	0	0.0413855	0.124157
p7	0.0460714	0.0460714	9.02999	4.37678	524.891	0.0921428	0.0921428	0.3225
p14	0.0482971	0	13.0402	6.08543	552.132	0.434674	0.289783	0.531268
p28	0.112813	0.0376044	21.6978	11.5446	1147.91	0.188022	0.0752089	0.33844
rno-miR-28
E10	0	0.109232	0.546158	1.60206	24.2494	0	0.218463	0.109232
E13	0	0.100448	0.200896	0.100448	19.2358	0	0	0.301344
E17	0	0	0.217752	0.087101	12.5425	0	0	0.130651
p0	0	0	0.130441	0.0695687	10.0701	0	0.0260883	0.0695687
p3	0	0	0.0413855	0.124157	10.7602	0	0	0
p7	0	0.0460714	0.0460714	0.0460714	13.2686	0	0	0.0460714
p14	0	0	0.0482971	0.0965942	10.6737	0	0	0.144891
p28	0	0	0.0752089	0.0376044	12.4095	0	0	0.112813
rno-miR-28*
E10	0	0.109232	0.145642	1.67488	6.29902	2.47592	1.56565	0.145642
E13	0	0.25112	0.0502239	1.2556	26.3676	1.40627	1.00448	0.652911
E17	0	0	0.130651	0.435505	8.10039	0.827459	0.217752	0.130651
p0	0	0	0	0.20001	3.24364	0.286971	0.15653	0.113049
p3	0	0	0	0.206928	2.35897	0.455241	0.206928	0.124157
p7	0	0	0.0460714	0.0921428	5.16	0.414643	0.138214	0
p14	0	0.0482971	0	0.33808	5.0229	0.193188	0.0482971	0.0965942
p28	0	0	0	0.150418	5.1142	0.263231	0.0376044	0.0752089
rno-miR-290
E10	0	0.254874	1.20155	0	0	0	0	0
E13	0	0.200896	1.00448	0	0	0	0	0.0502239
E17	0	0.261303	0.566156	0	0.087101	0	0	0.0435505
p0	0	0	0.24349	0	0	0	0	0
p3	0	0	0.289699	0	0	0	0	0
p7	0	0	0.0921428	0	0	0	0	0
p14	0	0.0482971	0.289783	0	0.0965942	0	0	0
p28	0	0	0	0	0	0	0	0
rno-miR-291a-3p
E10	0	0	0	0	0.218463	0	0	0
E13	0	0	0	0	0.0502239	0	0	0
E17	0	0	0	0	0	0	0	0
p0	0	0	0	0	0.0260883	0	0	0
p3	0	0	0	0	0	0	0	0
p7	0	0	0	0	0	0	0	0
p14	0	0	0	0	0.0965942	0	0	0
p28	0	0	0	0	0	0	0	0
rno-miR-291a-5p
E10	0	0	0	0	0.218463	0	0	0
E13	0	0	0	0	0.150672	0	0	0
E17	0	0	0	0	0.130651	0	0	0
p0	0	0	0	0	0	0	0	0
p3	0	0	0	0	0.0413855	0	0	0
p7	0	0	0	0	0	0	0	0
p14	0	0	0	0	0.0965942	0	0	0
p28	0	0	0	0	0	0	0	0
rno-miR-292-3p
E10	0	3.34977	0.254874	0	0.0728211	0	0	0
E13	0	0.0502239	0	0	0	0	0	0
E17	0	0	0	0	0	0	0	0
p0	0	0	0	0	0.0260883	0	0	0
p3	0	0.0413855	0	0	0.0413855	0	0	0
p7	0	0.0460714	0	0	0	0	0	0
p14	0	0.0965942	0	0	0	0	0	0
p28	0	0	0	0	0	0	0	0
rno-miR-292-5p
E10	0	0	0	0	0.0728211	0	0	0
E13	0	0	0	0	0.703135	0	0	0
E17	0	0	0	0	0	0	0	0
p0	0	0	0	0	0.0260883	0	0	0
p3	0	0	0	0	0	0	0	0
p7	0	0	0	0	0	0	0	0
p14	0	0	0	0	0	0	0	0
p28	0	0	0	0	0.0752089	0	0	0
rno-miR-296
E10	0	0.0364105	0.254874	3.09489	1833.71	0.400516	3.459	2.58515
E13	0	0	0.301344	0.25112	1572.26	0	2.36052	3.11388
E17	0	0	0.087101	0.304853	1131.96	0.0435505	1.13231	1.35006
p0	0	0	0.173922	0.0695687	786.344	0	0.304363	0.547853
p3	0	0	0.124157	0.082771	918.055	0	0.37247	0.744939
p7	0	0	0.0921428	0.0921428	456.567	0	0.230357	0.460714
p14	0	0	0	0	300.504	0	0.193188	0
p28	0	0	0	0	11.8078	0	0	0
rno-miR-296*
E10	0	0.0364105	0	7.17287	8.41083	0.182053	8.01032	0.254874
E13	0	0	0	0.25112	16.8752	0	0.150672	0.652911
E17	0	0	0	0.130651	14.4588	0.0435505	0.0435505	0.479055
p0	0	0	0	0.608726	16.0008	0.0260883	0.286971	0.913089
p3	0	0	0	0.579397	15.561	0	0.951867	2.69006
p7	0	0	0	0.0460714	8.15464	0	0.0460714	0.0921428
p14	0	0	0	0.33808	6.27862	0	0.0965942	0.33808
p28	0	0	0	0.0752089	3.53482	0	0.0376044	0.0752089
rno-miR-298
E10	0.109232	0.0728211	0.983084	235.176	1827.19	4.80619	7.75544	54.3609
E13	0	0	0.703135	8.93986	2916.25	0.351567	2.61164	42.5899
E17	0	0	0.653257	3.26629	1544.69	0.609707	0.91456	17.5508
p0	0.0260883	0.0260883	0.826128	10.3049	1210.58	0.15653	0.608726	10.8962
p3	0	0	1.11741	7.40801	1342.05	0.165542	0.620783	12.8709
p7	0	0	0.3225	3.36321	1583.15	0.138214	0.875356	9.95142
p14	0	0	1.40062	0.724456	1784.38	0.193188	0.144891	8.98326
p28	0	0	0.0752089	0.225627	346.224	0.0376044	0.0376044	1.57939
rno-miR-299
E10	0	0.0728211	2.36668	0.109232	2.62156	0	0.182053	0.0364105
E13	0	0	1.80806	0.301344	3.66635	0	0.150672	0
E17	0	0	0.087101	0	0.479055	0	0.0435505	0
p0	0	0	0.0695687	0	0.739167	0	0.0260883	0
p3	0	0	0.248313	0	0.206928	0	0	0
p7	0	0	0.230357	0	0.829285	0	0	0
p14	0	0	0.241485	0	1.40062	0	0.0482971	0.0482971
p28	0	0.0376044	0.413649	0	1.99304	0	0.112813	0.0752089
rno-miR-29a
E10	0.910263	9.61238	1.85694	3.64105	36.2649	0.0364105	15.3288	0.837442
E13	0.853807	9.94434	1.70761	4.52015	48.0141	0.200896	19.0851	1.80806
E17	1.04521	10.2779	2.52593	7.96974	54.0897	0.174202	17.4202	1.56782
p0	0.721775	10.8266	2.93928	10.5223	50.2634	0.20001	18.4792	1.80879
p3	0.703554	9.80837	1.86235	5.54566	35.964	0.0413855	15.4368	1.24157
p7	1.75071	66.9878	14.9732	15.3878	367.511	0.276428	146.783	15.48
p14	3.2842	135.715	25.1628	23.6656	616.512	0.869348	285.049	28.6885
p28	13.9136	343.855	137.933	159.217	2840.6	3.64763	715.876	79.9094
rno-miR-29a*
E10	0	0	0	0.291284	0.145642	0	0	0
E13	0	0	0	0.0502239	0.0502239	0	0	0
E17	0	0	0	0.0435505	0.087101	0	0	0
p0	0	0	0	0.217402	0.0869609	0	0	0.0260883
p3	0	0	0	0	0.124157	0	0	0.0413855
p7	0	0	0	0.184286	0.0921428	0	0	0
p14	0	0	0	0.676159	0.241485	0	0	0.144891
p28	0	0	0	1.54178	1.95543	0	0	0.112813
rno-miR-29b
E10	0.0364105	0.0364105	0.946674	1.89335	16.3119	0.0728211	0.109232	0.291284
E13	0	0	0.602687	0	6.47889	0	0	0.301344
E17	0	0	0.174202	0	7.44713	0	0	0.304853
p0	0	0	0.591334	0.0434804	10.3744	0	0	0.260883
p3	0	0	0.455241	0	6.87	0	0.0413855	0.165542
p7	0	0	2.44178	0	77.446	0	0	1.88893
p14	0	0	5.26438	0	87.9973	0	0	1.6421
p28	0	0.0376044	21.8482	0.864902	1027.54	0	0.300835	22.6003
rno-miR-29b-2*
E10	0.218463	0.0364105	0.145642	0.436926	0.0728211	0.0364105	0	0
E13	0.0502239	0.0502239	0.100448	0	0.150672	0	0	0
E17	0.0435505	0	0.0435505	0	0	0.0435505	0	0
p0	0.0695687	0.0434804	0.20001	0.0434804	0.130441	0	0	0.0260883
p3	0.0413855	0.082771	0	0.082771	0.206928	0.0413855	0	0
p7	0	0.0921428	0.138214	0.0921428	0.3225	0	0	0
p14	0.0482971	0.0965942	0.289783	0.144891	0.627862	0.193188	0	0.193188
p28	0.112813	0.752089	1.46657	0.488858	1.6922	0.150418	0.150418	0.225627
rno-miR-29c
E10	0	0.327695	0.0364105	1.05591	10.4134	0.0728211	1.63847	0.182053
E13	0	0	0	0.351567	5.52463	0	1.10493	0
E17	0	0.0435505	0	0.435505	4.26795	0.0435505	0.95811	0
p0	0	0.130441	0.0869609	1.02614	9.67874	0.0434804	1.26093	0.0695687
p3	0	0.165542	0.0413855	0.662168	9.02204	0.124157	2.06928	0.206928
p7	0	0.0921428	0.184286	1.24393	33.7243	0.230357	5.11392	0.368571
p14	0.0482971	0.627862	0.531268	2.26996	50.8085	0.0965942	9.12815	0.531268
p28	0	1.12813	1.12813	13.1239	179.26	0.263231	25.6086	2.03064
rno-miR-29c*
E10	0	0	0	0.801032	0.291284	2.36668	0.0728211	0.400516
E13	0	0	0.0502239	0	0.150672	0.0502239	0.0502239	0.351567
E17	0	0	0	0	0	0.0435505	0	0.0435505
p0	0	0	0	0.0434804	0.0695687	0.260883	0.0869609	0.130441
p3	0	0	0	0.289699	0.124157	0.579397	0.0413855	0.0413855
p7	0	0	0	0.184286	0.460714	0.368571	0.138214	0.138214
p14	0	0	0	0.33808	0.579565	1.30402	0.144891	0.724456
p28	0	0	0.0376044	0.451253	1.91783	1.91783	0.488858	1.31616
rno-miR-300-3p
E10	0	0	0.218463	0.509747	1.16514	33.3156	0.473337	0.182053
E13	0	0.100448	0.100448	0.0502239	0.552463	21.1945	0.200896	0.25112
E17	0	0	0	0.0435505	0.348404	7.62133	0.174202	0
p0	0	0	0.130441	0.0434804	0.634814	10.0266	0.260883	0.0869609
p3	0	0	0.082771	0.248313	1.07602	15.892	0.538012	0.124157
p7	0	0	0.230357	0.0460714	1.88893	36.3503	1.38214	0.644999
p14	0	0	0.193188	0.241485	2.36656	54.5274	2.36656	0.82105
p28	0	0	0.112813	0.376044	1.35376	48.2089	2.10585	1.05292
rno-miR-300-5p
E10	0	0.0364105	0	0.546158	0.145642	0.910263	0	0
E13	0	0	0	0	1.0547	0.652911	0.351567	0.100448
E17	0	0	0.0435505	0	0.130651	0.348404	0.0435505	0
p0	0	0	0	0.0434804	1.89575	0.20001	0.0869609	0.20001
p3	0	0	0	0.0413855	0.0413855	0.165542	0	0
p7	0	0	0.0460714	0	0.783214	0.460714	0	0.0921428
p14	0	0	0	0.241485	1.5938	0.386377	0.0482971	0.193188
p28	0	0	0	0.150418	0.67688	0.714484	0	0.112813
rno-miR-301a
E10	0	0	5.09747	125.325	9.10263	6.26261	1.3836	0.6918
E13	0	0	1.2556	24.5595	9.49232	2.26008	2.36052	0.954255
E17	0	0	0.522606	14.0668	8.44879	1.48072	0.783909	0.348404
p0	0	0	0.217402	4.67849	16.9574	0.304363	0.826128	1.1131
p3	0	0	0.248313	4.05578	3.22807	0.289699	0.206928	0.331084
p7	0	0	0.276428	1.70464	2.58	0.276428	0.230357	0.3225
p14	0	0	0	3.47739	1.98018	0.434674	0.0965942	0.0965942
p28	0	0	0.0376044	2.78273	2.5195	0.0752089	0.0752089	0.300835
rno-miR-301b
E10	0.0364105	0	27.0894	1019.57	63.1359	51.5209	8.95699	1.96617
E13	0	0	3.365	18.2815	8.28695	0.351567	2.71209	1.40627
E17	0	0	0.261303	2.52593	3.52759	0.304853	0.87101	0.391954
p0	0	0	0.113049	0.939177	6.72207	0.0260883	0.434804	0.478285
p3	0	0	0.0413855	0.579397	8.19433	0.0413855	0.206928	0.206928
p7	0	0	0	0.0460714	0.552857	0	0	0
p14	0	0	0	0.241485	0.33808	0	0	0
p28	0	0	0	0.0752089	0.225627	0	0.0376044	0
rno-miR-30a
E10	11.7606	1.01949	1.31078	8753.75	275.082	78.7196	9.90366	3.05848
E13	2.5112	1.65739	0.853807	9194.29	602.285	39.024	16.9255	2.61164
E17	3.57114	2.39528	0.522606	6405.06	382.852	25.3899	14.5894	2.78723
p0	2.15663	1.34789	0.695687	2310.14	274.301	13.0006	9.07002	1.67834
p3	2.81422	1.57265	0.289699	1786.07	89.641	15.1057	7.94602	1.03464
p7	1.70464	0.829285	0.552857	5077.07	391.238	15.0653	8.43106	2.16536
p14	1.5938	1.44891	0.482971	4532.44	321.369	15.7931	10.722	2.07677
p28	2.5571	1.20334	0.639275	6854.8	460.88	24.9693	10.7925	1.54178
rno-miR-30a*
E10	0	0.0364105	0.145642	0.65539	32.1141	2.33027	30.4756	13.6539
E13	0	0	0.502239	0	58.0086	0.150672	16.7748	40.8321
E17	0	0	0.174202	0.087101	82.7895	0.087101	10.0602	33.5339
p0	0	0	0.173922	0.0695687	60.3508	0.130441	5.60898	12.5658
p3	0	0	0.248313	0.082771	64.0648	0.082771	4.05578	9.68421
p7	0	0	0.184286	0	34.9221	0.138214	3.96214	8.61535
p14	0	0	0.0482971	0	57.5218	0.0482971	5.60246	17.0489
p28	0	0	0.263231	0.150418	87.9568	0.225627	11.2813	21.8482
rno-miR-30b-3p
E10	0	0	0.254874	0.837442	3.71387	0.910263	0.546158	0.327695
E13	0	0	0.150672	0.25112	4.01791	0.200896	0.0502239	0.502239
E17	0	0	0.130651	0.609707	7.75198	0.130651	0.217752	0.609707
p0	0	0.0260883	0.0869609	0.478285	3.34799	0.217402	0.217402	0.347843
p3	0.0413855	0	0.0413855	0.993253	5.7112	0.124157	0.165542	0.289699
p7	0	0	0.0460714	0.414643	5.805	0.0460714	0.184286	0.598928
p14	0	0.0482971	0.193188	0.33808	6.85819	0.0482971	0	0.724456
p28	0	0.0376044	0.225627	0.488858	9.3635	0.413649	0.188022	1.31616
rno-miR-30b-5p
E10	0	0.145642	0.0728211	0.837442	10.7775	0	0.801032	0.0728211
E13	0	0.0502239	0	0.25112	79.3036	0.0502239	0.502239	0.703135
E17	0	0.0435505	0	0.304853	24.998	0	0.130651	0.130651
p0	0	0	0	0.130441	43.8544	0.0260883	0.391324	0.0869609
p3	0	0	0	0.124157	9.02204	0.0413855	0.331084	0.124157
p7	0	0	0	0.368571	43.906	0	0.3225	0.0460714
p14	0	0	0	0.0965942	37.9132	0	0.0482971	0.0965942
p28	0	0	0.0376044	0.150418	41.3649	0	0.188022	0.601671
rno-miR-30c
E10	0.0364105	0	0	675.998	29.5653	4.07798	0.182053	0.509747
E13	0	0	0.100448	226.711	213	2.86276	1.10493	2.5112
E17	0	0	0	204.382	93.1545	2.26462	0.783909	1.13231
p0	0	0	0	121.554	83.9607	1.02614	0.417412	0.521765
p3	0.0413855	0	0	88.3995	23.0931	1.28295	0.289699	0.248313
p7	0	0	0	176.684	119.325	1.19786	0.276428	0.552857
p14	0.0482971	0	0	203.282	102.631	1.40062	0.482971	0.289783
p28	0	0	0	329.791	151.884	3.3844	0.639275	1.6546
rno-miR-30c-1*
E10	0	0	0	0.254874	20.754	0.145642	0.546158	2.73079
E13	0	0	0	0	39.9782	0	0	10.4968
E17	0	0	0	0	51.8251	0.0435505	0	5.96642
p0	0	0	0.0434804	0.0434804	34.0278	0	0	5.30461
p3	0	0	0	0.0413855	35.0949	0.0413855	0	1.86235
p7	0	0	0	0.0460714	22.9896	0.0460714	0.0921428	6.81857
p14	0	0	0.0965942	0	29.1231	0	0	7.05137
p28	0	0	0.112813	0.0376044	47.2312	0	0.0752089	9.25069
rno-miR-30d
E10	6.88159	0.291284	0.218463	6882.54	60.1866	62.9174	1.78412	1.67488
E13	2.15963	0.703135	0.100448	11978.4	253.681	127.619	5.17306	2.56142
E17	2.74368	0.435505	0.130651	8686.49	147.985	84.4879	3.52759	1.87267
p0	2.08706	1.06962	0.286971	3722.08	113.788	32.0016	3.59148	1.30441
p3	4.17994	0.496626	0.248313	2852.17	95.7661	33.8534	3.55915	1.77958
p7	0.921428	0.691071	0.0921428	9023.5	199.581	65.0989	4.28464	1.88893
p14	5.36098	1.20743	0.193188	7923.18	168.509	48.3454	4.29844	1.78699
p28	1.57939	0.488858	0.225627	10039.8	238.375	82.1281	3.27159	2.5571
rno-miR-30d*
E10	0	0	0.0364105	0.0364105	2.65797	0.0364105	0	0.728211
E13	0	0	0	0.100448	1.80806	0	0	0.351567
E17	0	0	0	0.0435505	2.74368	0	0	0.261303
p0	0	0	0	0	2.80884	0.0260883	0	0.286971
p3	0	0	0	0.0413855	2.81422	0	0	0.206928
p7	0	0	0	0	2.16536	0	0	0.3225
p14	0	0	0	0	1.7387	0	0	0.289783
p28	0	0	0	0	2.66991	0	0	0.225627
rno-miR-30e
E10	3.60464	0.0364105	0.145642	1702.05	20.9361	148.3	7.86467	3.02207
E13	0.502239	0.25112	0.0502239	864.103	82.1161	73.9798	13.8618	4.92194
E17	0.740358	0.261303	0.174202	680.781	39.0648	53.0445	9.494	1.91622
p0	0.678295	0.173922	0.173922	533.07	42.9587	31.4624	9.5657	1.60878
p3	0.910481	0.124157	0.0413855	294.541	9.93253	25.2866	4.42825	0.744939
p7	0.368571	0.0460714	0	626.939	58.9253	32.4803	7.55571	1.52036
p14	0.531268	0.386377	0.289783	446.362	36.1262	23.2309	6.6167	0.82105
p28	0.488858	0.0752089	0.150418	742.048	56.9707	40.8384	6.46796	2.25627
rno-miR-30e*
E10	0	0.509747	1.16514	0.254874	27.5264	0	3.24054	1.42001
E13	0	0.351567	0.552463	0	16.373	0	3.21433	0.652911
E17	0	0.130651	0.348404	0	19.2929	0	3.39694	1.26296
p0	0	0.0260883	0.417412	0	18.3314	0.0260883	1.17397	0.608726
p3	0	0.082771	0.331084	0.082771	24.8727	0	2.15205	0.455241
p7	0	0	0.230357	0	11.1953	0	1.19786	0.506785
p14	0	0	0.0965942	0.0482971	24.7764	0	1.7387	0.772753
p28	0	0	0.263231	0.150418	38.1309	0	2.93315	1.05292
rno-miR-31
E10	0	0	0	4.80619	8.59288	0.0728211	0.0364105	0.109232
E13	0	0	0	1.10493	16.6743	0.0502239	0.150672	0.150672
E17	0	0	0	0.261303	3.00498	0	0	0.0435505
p0	0	0	0	0.591334	9.67874	0.0260883	0.0869609	0.0869609
p3	0	0	0.0413855	0.538012	9.64283	0.0413855	0.124157	0.165542
p7	0	0	0.184286	1.935	35.3828	0.0921428	0	0.0460714
p14	0	0	0	1.44891	40.811	0.0482971	0.241485	0.0965942
p28	0	0	0.0376044	4.88858	71.3356	0.0376044	0.263231	0.564067
rno-miR-320
E10	27.5628	122.303	22.5381	2924.82	335.596	1448.81	722.13	76.1344
E13	17.3775	71.6695	36.9146	3811.9	935.923	2112.92	954.204	196.426
E17	2.09042	14.9378	8.53589	1517.47	567.201	603.348	272.67	60.1868
p0	3.00015	24.8099	6.91339	1428.1	699.078	459.919	515.182	86.8739
p3	3.84885	24.3347	8.11156	2038.86	889.665	515.084	416.545	78.2186
p7	1.38214	13.6371	6.54214	894.246	539.772	209.302	252.333	63.2099
p14	2.70464	13.1851	4.49163	966.521	605.984	241.437	237.428	55.5416
p28	1.46657	10.8677	4.58774	767.469	309.447	144.664	100.404	24.2925
rno-miR-322
E10	0.0364105	1.27437	68.0149	0.109232	388.719	0.145642	0.618979	5.06106
E13	0	0.100448	15.7703	0	119.181	0	0	3.11388
E17	0	0.174202	13.762	0	105.741	0	0.174202	1.43717
p0	0	0.0434804	12.0702	0	109.032	0	0.0434804	1.5479
p3	0	0.331084	11.4638	0.0413855	115.093	0	0.289699	3.39361
p7	0	0	5.20607	0	37.9168	0	0.184286	0.829285
p14	0	0.0482971	6.37522	0	48.7801	0	0.0482971	1.11083
p28	0	0	5.79108	0	39.7479	0	0.150418	1.01532
rno-miR-322*
E10	140.836	508.655	18.4237	964.26	9.46674	12.7073	5.64363	0
E13	218.976	745.323	59.7665	1878.93	35.9603	14.3138	4.72105	0.552463
E17	184.262	684.396	72.2067	1489.34	30.5289	9.97306	4.09374	0.0435505
p0	71.0296	247.491	41.8717	625.536	17.827	5.93943	2.69579	0.130441
p3	68.493	242.229	18.5407	385.713	5.04903	5.38012	1.94512	0
p7	71.8714	268.228	46.2557	668.588	20.9625	4.1925	1.47428	0.0921428
p14	66.9398	280.365	32.4073	567.684	12.7987	4.49163	2.36656	0.193188
p28	50.8412	188.774	35.1225	393.718	9.06267	2.48189	1.01532	0
rno-miR-323
E10	3.16772	204.045	176.955	6.26261	460.229	0.473337	4.33285	14.1273
E13	1.45649	14.4143	1021.2	5.92642	2457.61	0.200896	1.20537	35.2572
E17	0.217752	2.17752	215.923	2.61303	580.833	0.130651	0.696808	9.01495
p0	0.347843	2.72188	323.668	1.24354	723.149	0.113049	0.260883	12.2006
p3	0.620783	6.0009	298.679	2.06928	698.008	0.248313	0.82771	16.0576
p7	0.368571	11.1953	922.257	1.65857	2429.81	0.276428	2.34964	39.6214
p14	0.869348	12.9436	1323	2.46315	2619.97	0.241485	1.7387	60.0816
p28	0.33844	8.31058	644.164	1.35376	1681.29	0	0.827298	28.3537
rno-miR-323*
E10	0	0	0	0.618979	23.7397	0.0364105	0.0364105	0.0728211
E13	0	0	0	1.30582	75.2354	0	0.150672	0.25112
E17	0	0	0	0.261303	26.7835	0	0	0
p0	0	0	0	0.565246	35.9409	0	0	0.20001
p3	0	0	0	0.703554	42.5029	0.0413855	0	0.165542
p7	0	0	0	0.875356	102.739	0	0	0.138214
p14	0	0	0	2.12507	255.009	0	0.0965942	1.01424
p28	0	0	0	1.6546	241.044	0.0376044	0.0376044	0.827298
rno-miR-324-3p
E10	0	0	0.0728211	0	4.69696	0	1.42001	1.27437
E13	0	0	0.0502239	0	6.78023	0	0.25112	5.47441
E17	0	0	0	0	3.78889	0	0.217752	4.18085
p0	0	0	0.0260883	0	2.93928	0	0.20001	4.8959
p3	0	0	0	0	3.26946	0	0.37247	2.60729
p7	0	0	0.0460714	0	4.23857	0	0.460714	3.13285
p14	0	0	0.0482971	0	2.94612	0	0.289783	2.89783
p28	0	0	0	0	2.74512	0	0.112813	2.59471
rno-miR-324-5p
E10	0	0	0	10.1949	44.3844	0.400516	3.34977	1.56565
E13	0	0	0	0.150672	21.3954	0.0502239	0.0502239	0.552463
E17	0	0	0	0.174202	13.2829	0.0435505	0.0435505	0.217752
p0	0	0	0	0.347843	36.3062	0.0434804	0.173922	0.826128
p3	0	0	0	0.538012	36.5434	0	0.248313	1.07602
p7	0	0	0	0.3225	32.4803	0.0921428	0.184286	0.875356
p14	0	0	0	0.0965942	22.9411	0	0.0482971	0.82105
p28	0	0	0	0.150418	17.8245	0	0.0752089	0.413649
rno-miR-325-3p
E10	0	0	0	0.0728211	9.57597	0	0.0728211	0.0728211
E13	0	0	0	0	23.3541	0	0.150672	0.150672
E17	0	0	0	0.087101	7.53423	0	0	0.0435505
p0	0	0	0.0260883	0.0260883	8.46129	0	0	0
p3	0	0	0	0	1.44849	0	0	0.0413855
p7	0	0	0	0	4.74535	0	0	0.0460714
p14	0	0	0	0	3.09101	0	0	0.144891
p28	0	0	0	0	4.09888	0	0	0.0752089
rno-miR-325-5p
E10	0	0.0364105	1.16514	1.12873	136.175	0	0.946674	2.03899
E13	0	0.0502239	0.652911	0.301344	75.2857	0	0.602687	1.20537
E17	0	0.0435505	0.435505	0.566156	80.3071	0	1.04521	1.35006
p0	0	0	0.373932	0.330451	52.7244	0	0.478285	1.02614
p3	0	0	0.455241	0.0413855	59.6365	0	0.37247	1.28295
p7	0	0	0.0921428	0.138214	52.7978	0	0.0921428	0.691071
p14	0	0	0.193188	0.193188	56.2661	0.0482971	0.579565	1.01424
p28	0	0	0.150418	0.263231	79.2325	0	0.225627	1.61699
rno-miR-326
E10	0	0	0	0	0.182053	0	0.218463	0.0364105
E13	0	0	0	0	1.60717	0	0.401791	0
E17	0	0	0	0	1.52427	0	0.130651	0
p0	0	0	0	0.0260883	1.41746	0	0.0434804	0.0869609
p3	0	0	0	0	1.20018	0	0.0413855	0.124157
p7	0	0	0	0	2.99464	0	0.230357	0.276428
p14	0	0	0	0	2.99442	0	0.33808	0
p28	0	0	0	0	6.65599	0	0.188022	0.225627
rno-miR-328
E10	0	0.145642	0.0728211	0.0364105	2.84002	0.0364105	0.618979	0.0364105
E13	0	0	0	0.0502239	4.77127	0	0.100448	0.200896
E17	0	0.0435505	0	0	2.83078	0	0.087101	0.130651
p0	0	0	0	0	2.52187	0.0434804	0.0434804	0.113049
p3	0	0.0413855	0	0.0413855	3.10391	0	0.206928	0.0413855
p7	0	0	0	0	4.79142	0	0.0460714	0.0921428
p14	0	0.0482971	0	0	8.2588	0	0.386377	0.241485
p28	0	0.112813	0.0752089	0	14.2145	0	0.601671	0.225627
rno-miR-329
E10	0	0.145642	0	17.0037	5.24312	0.946674	1.96617	0.145642
E13	0	0.0502239	0.150672	12.5058	11.3004	1.75784	4.8215	0.452015
E17	0	0	0	7.18583	2.22107	0.479055	1.56782	0.087101
p0	0.0260883	0.0260883	0.0695687	3.76541	2.95667	0.434804	0.634814	0.173922
p3	0	0	0.082771	8.2771	3.47638	0.579397	2.23482	0.248313
p7	0	0.0460714	0.3225	16.9082	11.4718	2.44178	5.62071	0.414643
p14	0	0.0482971	0.193188	17.1938	14.3925	2.70464	7.24456	0.724456
p28	0	0.0752089	0.150418	15.6058	24.8565	2.44429	5.64067	1.50418
rno-miR-32
E10	0.0364105	0.0728211	0.109232	23.5212	13.7632	0.182053	0.109232	0.182053
E13	0	0	0.200896	0	2.05918	0.301344	0	0
E17	0	0.174202	0.0435505	0	2.74368	0	0	0
p0	0	0.0695687	0.547853	0	5.13069	0	0	0.0869609
p3	0	0	0.0413855	0	1.28295	0	0	0
p7	0	0	0	0.0460714	1.19786	0	0	0
p14	0	0	0	0	0.724456	0	0	0
p28	0	0	0.0376044	0.0376044	0.902506	0	0	0.0376044
rno-miR-330
E10	0.0364105	0	0	0.910263	1.74771	0	0	0
E13	0	0	0	0	1.35605	0	0	0
E17	0	0	0	0	3.65824	0	0	0.0435505
p0	0	0	0	0	3.30451	0	0	0.0434804
p3	0	0	0	0.082771	6.66307	0	0	0.206928
p7	0	0	0	0.0921428	9.58285	0	0	0.0460714
p14	0	0	0.0482971	0	15.0687	0	0	0.33808
p28	0	0	0	0.300835	25.0822	0	0	0.263231
rno-miR-330*
E10	0	0.0364105	0	35.3182	5.93492	17.9868	4.91542	1.16514
E13	0	0	0	16.6241	5.52463	19.4869	8.28695	1.75784
E17	0	0	0	6.83742	3.44049	11.8022	9.1456	1.56782
p0	0	0	0.0260883	11.3745	6.896	19.3749	19.8966	3.06972
p3	0	0	0	30.4597	11.4638	38.6955	36.9159	4.88349
p7	0	0	0.0460714	34.4153	18.4286	51.7382	54.871	10.0436
p14	0	0	0	72.9769	31.1516	82.8295	117.41	14.1027
p28	0	0	0.0376044	35.7994	35.3106	67.0863	113.227	21.6226
rno-miR-331
E10	0	0.0728211	0	3.02207	172.732	0.0364105	1.16514	0.254874
E13	0	0	0	0.0502239	24.6097	0	0.552463	0.200896
E17	0	0	0	0	14.7636	0	0.653257	0.174202
p0	0	0	0	0.0260883	27.6796	0.0260883	1.46094	0.434804
p3	0	0	0.0413855	0.082771	65.8444	0.0413855	0.786325	0.37247
p7	0	0	0.0460714	0	16.9082	0	1.05964	0.414643
p14	0	0.0482971	0	0	21.1058	0	0.531268	0.33808
p28	0	0	0	0	8.57381	0	0.33844	0.188022
rno-miR-335
E10	0	0	0.327695	12.4888	854.409	8.6293	27.9997	31.75
E13	0	0	0.0502239	5.42418	1085.29	3.21433	12.3049	15.9712
E17	0	0	0.0435505	1.61137	319.094	1.08876	2.48238	4.05019
p0	0	0	0.0695687	0.765256	155.382	0.695687	2.54795	3.50452
p3	0	0	0	1.28295	154.575	0.744939	3.76608	5.33873
p7	0	0	0	0.737142	171.984	0.598928	2.02714	3.87
p14	0	0	0	0.772753	146.823	0.33808	2.22167	2.70464
p28	0	0	0.0376044	0.977715	218.444	0.714484	2.36908	2.10585
rno-miR-336
E10	0	0	0	0	0	0	0	0
E13	0	0	0	0	0.0502239	0	0	0
E17	0	0	0	0	0	0	0	0
p0	0	0	0	0	0	0	0	0
p3	0	0	0	0	0	0	0	0
p7	0	0	0	0	0	0	0	0
p14	0	0	0	0	0	0	0	0
p28	0	0	0	0	0	0	0	0
rno-miR-337
E10	0	0	0	0	5.71645	1.31078	12.2703	1.89335
E13	0	0	0	0	2.61164	0.652911	6.47889	7.18202
E17	0	0	0	0	0.217752	0.217752	1.48072	0.740358
p0	0	0	0	0	0.20001	0.0260883	0.913089	0.565246
p3	0	0	0	0	0.248313	0.0413855	1.11741	0.165542
p7	0	0	0	0	0.921428	0.0460714	1.75071	0.921428
p14	0	0	0	0	0.917645	0.193188	2.22167	1.49721
p28	0	0	0.0376044	0	0.940111	0.188022	2.85794	2.29387
rno-miR-338
E10	0	0.0728211	0	0.291284	7.31852	0	1.23796	0.509747
E13	0	0	0.0502239	0	6.32821	0	0	0.25112
E17	0	0	0	0.087101	9.71176	0	0	0.304853
p0	0	0	0.0434804	0.0695687	32.1146	0	0	1.34789
p3	0	0	0.0413855	0	20.5272	0	0	1.07602
p7	0	0	0	0.0921428	30.1768	0.0460714	0	1.70464
p14	0	0	0.193188	0	39.99	0	0.193188	1.49721
p28	0	0	0.0752089	0.112813	141.882	0	0.0376044	5.71587
rno-miR-338*
E10	0	0	0.400516	0.327695	1.42001	0	0	0
E13	0	0	0.150672	0.100448	0.200896	0	0	0
E17	0	0	0.479055	0.130651	0.261303	0	0	0
p0	0	0	0.478285	0.24349	0.20001	0	0	0
p3	0	0	0.37247	0.289699	0.248313	0	0	0
p7	0	0.0460714	0.644999	0.460714	0.230357	0	0	0
p14	0	0	0.386377	0.241485	0.82105	0	0	0
p28	0	0	1.54178	0.827298	2.29387	0	0.0752089	0
rno-miR-339-3p
E10	0	0	0	0.145642	4.44208	0.109232	5.93492	1.85694
E13	0	0	0	0.0502239	11.3506	0	1.60717	2.15963
E17	0	0	0	0.0435505	5.61801	0.130651	0.87101	1.13231
p0	0	0	0	0	5.85247	0	1.76531	2.59143
p3	0	0	0	0.0413855	1.69681	0.124157	1.07602	0.910481
p7	0	0	0	0.0460714	10.5043	0	1.05964	2.58
p14	0	0	0	0.0965942	11.06	0.0965942	0.531268	1.5938
p28	0	0	0	0	5.26462	0.0376044	1.42897	1.50418
rno-miR-339-5p
E10	0	0	0	1.56565	6.40825	0	0.0364105	0.0364105
E13	0	0	0	0.602687	2.86276	0	0	0.0502239
E17	0	0	0	0.261303	0.348404	0	0	0
p0	0	0	0	0.217402	0.504373	0.0260883	0	0
p3	0	0	0	0.165542	0.331084	0.0413855	0	0
p7	0	0	0	0.0921428	0.829285	0	0	0.0460714
p14	0	0	0	0.289783	1.15913	0	0	0
p28	0	0	0	0.33844	1.24095	0	0.0376044	0.0376044
rno-miR-33
E10	0	0	0	11.2509	712.154	0	0.218463	0.145642
E13	0	0	0	0	90.4533	0	0	0
E17	0	0	0	0	108.789	0	0	0
p0	0	0	0.0260883	0.173922	307.189	0	0.0869609	0.0434804
p3	0	0	0	0.124157	205.272	0	0	0.0413855
p7	0	0	0	0.0460714	139.642	0	0	0
p14	0	0	0	0	63.2692	0	0.0965942	0
p28	0	0	0	0	106.759	0	0	0
rno-miR-340-3p
E10	0	0.182053	2.43951	0.109232	0.254874	0.0364105	0.254874	0.0728211
E13	0	0.0502239	0.100448	0	0.351567	0	0	0
E17	0	0	0.087101	0	0.130651	0	0.0435505	0
p0	0	0	0.0695687	0.0434804	0.547853	0.0260883	0.0260883	0.0695687
p3	0	0	0	0	0.248313	0	0	0.0413855
p7	0	0	0	0.0460714	0.0460714	0	0	0.0921428
p14	0	0	0	0	0.0482971	0	0.0965942	0
p28	0	0	0	0	0.300835	0	0	0.0376044
rno-miR-340-5p
E10	0	0.65539	10.3042	6.918	330.426	1.05591	37.3208	2.69438
E13	0	0.100448	2.61164	1.45649	48.8679	0.401791	8.3874	0.652911
E17	0	0.130651	3.35339	1.74202	54.4816	0.348404	12.8474	0.653257
p0	0	0.130441	3.30451	2.24359	70.7688	0.15653	10.9397	0.547853
p3	0	0.124157	2.23482	1.15879	44.5722	0.165542	14.3194	0.662168
p7	0	0.276428	1.88893	0.598928	26.491	0.138214	3.40928	0.276428
p14	0	0	1.15913	0.869348	28.8817	0.193188	6.5684	0.579565
p28	0	0.0376044	1.46657	0.376044	23.0139	0.0752089	4.32451	0.225627
rno-miR-341
E10	0.0364105	48.2075	28.6187	2.91284	130.386	696.279	3.09489	0.364105
E13	0	6.22777	33.3487	0.351567	158.607	562.006	0.25112	0.452015
E17	0	0.609707	6.48902	0.0435505	95.1142	253.594	0.087101	0.304853
p0	0.0260883	5.5481	20.5923	0.504373	189.749	500.877	0.0869609	0.217402
p3	0	5.21458	25.2866	0.744939	233.828	894.258	0.289699	0.662168
p7	0	9.39856	46.486	1.24393	636.384	1331.14	0.644999	0.875356
p14	0	8.50029	69.1131	2.55975	425.208	1330.15	0.579565	1.11083
p28	0	6.31755	33.844	0.263231	228.372	764.197	0.188022	0.376044
rno-miR-342-3p
E10	0.0728211	0	3.82311	338.654	27.5264	68.3062	1.67488	4.22362
E13	0	0	0.652911	103.562	221.789	41.6859	8.99008	25.7147
E17	0	0	0.696808	90.1059	199.331	38.8906	6.35837	20.2074
p0	0	0	0.765256	62.3509	136.007	23.5229	4.54805	13.5659
p3	0	0	0.538012	119.852	101.312	43.7859	6.04229	12.2915
p7	0	0	0	77.9989	108.59	23.9111	2.94857	9.35249
p14	0	0	0.0965942	60.4197	85.7273	17.725	3.3325	8.01732
p28	0	0	0	65.0557	96.6434	18.539	2.21866	7.97214
rno-miR-342-5p
E10	0	0	0.0364105	117.351	10.8139	56.6184	0.618979	0.618979
E13	0	0	0	27.7738	36.9146	5.8762	1.50672	0.904031
E17	0	0	0	9.10205	39.4567	1.74202	1.00166	1.04521
p0	0	0	0	18.3748	26.5665	2.69579	0.24349	0.347843
p3	0	0	0	16.3059	21.4377	2.64867	0.662168	0.496626
p7	0	0	0	8.56928	30.7296	0.691071	0.414643	0.230357
p14	0	0	0	5.74735	27.2879	0.531268	0.0482971	0.144891
p28	0	0	0	3.57242	30.6476	0.451253	0.225627	0.225627
rno-miR-344-3p
E10	0	0	0.182053	15.9114	28.8007	1.89335	4.58773	0.728211
E13	0	0.100448	0.200896	1.40627	71.1171	0.803583	1.80806	0.552463
E17	0	0	0	0.522606	37.8889	0.566156	1.52427	0.522606
p0	0	0.0260883	0.15653	0.695687	31.8712	0.304363	0.939177	0.173922
p3	0	0	0.0413855	0.413855	9.80837	0.248313	1.44849	0.289699
p7	0	0.0460714	0.138214	0.368571	52.3832	0.184286	1.6125	0.644999
p14	0	0	0.0482971	0.144891	34.5807	0.482971	2.36656	0.434674
p28	0	0	0.225627	0.526462	37.454	0.150418	1.16574	0.67688
rno-miR-344-5p
E10	0	0	0.0364105	0	0	0	0	0
E13	0	0	0.0502239	0	0	0	0	0
E17	0	0	0.0435505	0	0	0	0	0
p0	0	0	0.0695687	0	0.0260883	0	0	0
p3	0	0	0	0	0	0	0	0
p7	0	0	0.0460714	0	0	0	0	0
p14	0	0	0.144891	0	0.0482971	0	0	0
p28	0	0	0.0376044	0	0	0	0	0
rno-miR-345-3p
E10	0	0.0364105	0.145642	0.0364105	310.727	0.291284	41.6536	120.737
E13	0	0	0	0.100448	77.6964	0.0502239	10.8484	97.0828
E17	0	0	0	0.0435505	57.5302	0.0435505	5.74866	85.5331
p0	0	0	0	0	34.9409	0.0695687	7.52211	53.8983
p3	0	0	0	0	50.3248	0.0413855	6.99415	51.6077
p7	0	0	0	0	24.6021	0.0460714	3.87	32.7568
p14	0	0	0	0	24.5349	0	4.44333	44.868
p28	0	0	0.0376044	0	17.4109	0	4.36211	22.2242
rno-miR-345-5p
E10	0.109232	0	0.0364105	18.6058	0.6918	87.3124	6.66313	0.254874
E13	0	0	0.0502239	2.46097	1.75784	7.88516	1.45649	1.2556
E17	0	0	0	1.56782	0.783909	2.52593	1.04521	0.566156
p0	0	0	0	0.591334	0.782648	2.20011	0.434804	0.373932
p3	0	0	0	0.662168	0.331084	2.23482	1.15879	0.289699
p7	0	0	0	0.737142	0.460714	0.829285	0.230357	0.276428
p14	0	0	0	0.33808	0.33808	1.30402	0.434674	0.193188
p28	0	0	0	0.263231	0.263231	0.752089	0.263231	0.300835
rno-miR-346
E10	0	0.0728211	0.0364105	0	0	0.0728211	0.0364105	0
E13	0	0	0	0	0.25112	0	0	0
E17	0	0.0435505	0.0435505	0	0.0435505	0	0	0
p0	0	0	0.0695687	0	0.20001	0.0260883	0	0.0434804
p3	0	0.0413855	0.165542	0	0.082771	0	0	0
p7	0	0.0460714	0.138214	0	0.230357	0	0	0
p14	0	0	0.0482971	0	0.434674	0	0	0
p28	0	0.0376044	0.0376044	0	0.225627	0	0	0
rno-miR-347
E10	0	0	0	0	0	0	0	0
E13	0	0	0	0	0	0	0	0
E17	0	0	0	0	0	0	0	0
p0	0	0	0	0	0	0	0	0
p3	0	0	0	0	0	0	0	0
p7	0	0	0	0	0	0	0	0
p14	0	0	0	0	0	0	0	0
p28	0	0	0	0	0	0	0	0
rno-miR-349
E10	0	0	0	0	0	0	0	0
E13	0	0	0	0	0	0	0	0
E17	0	0	0	0	0	0	0	0
p0	0	0	0	0	0	0	0	0
p3	0	0	0	0	0	0	0	0
p7	0	0	0	0	0	0	0	0
p14	0	0	0	0	0.0482971	0	0	0
p28	0	0	0	0	0	0	0	0
rno-miR-34a
E10	0	0	0.0728211	2.80361	0.364105	0.0364105	0.0728211	0
E13	0	0	0	0	0	0	0	0
E17	0	0	0	0	0	0	0	0
p0	0	0	0	0	0.0260883	0	0	0
p3	0	0	0	0	0.0413855	0	0	0
p7	0	0	0	0.184286	0.644999	0	0.138214	0
p14	0	0	0	1.40062	0.82105	0	0.0965942	0.144891
p28	0	0	0.0376044	4.32451	3.68523	0.0752089	0.112813	0.0752089
rno-miR-34b
E10	0	0	0	0.618979	6.99082	23.3391	3.67746	7.68262
E13	0	0	0	0.0502239	0.954255	0.502239	0.452015	0.602687
E17	0	0	0	0.0435505	0.479055	0.130651	0	0.304853
p0	0	0	0	0.0434804	0.852216	0.130441	0.24349	0.417412
p3	0	0	0	0.082771	0.703554	0.496626	0.579397	0.662168
p7	0	0	0	0	1.75071	0.506785	0.276428	1.05964
p14	0	0	0	0	1.15913	0.241485	0.33808	0.917645
p28	0	0	0	0.0376044	1.16574	0.564067	0.413649	1.24095
rno-miR-34c
[truncated: 1,061 more rows]
