# Supplementary material for: Transcriptome analysis of microRNAs in developing cerebral cortex of rat
Source: BMC Genomics. 2012 Jun 12;13:232. doi: 10.1186/1471-2164-13-232 (PMC3441217; doi:10.1186/1471-2164-13-232)
Supplement: Additional file 14 Dataset S5. — Summary of all detected editing of miRNAs. List of the name, position, and relative abundance (TPM) for detected editing of miRNAs at each developmental stage is shown. High abundant editing is highlighted in yellow. [file 1471-2164-13-232-S14.xls]

## Sheet: Summary of editing
Name	Editing	Position	Expression level (TPM)
			E10	E13	E17	P0	P3	P7	P14	P28
rno-let-7a-2	A->C	3	96.1528	35.2492	37.2284	99.0194	38.3143	211.055	301.553	42.3426
rno-let-7a-2	A->C	7	0	15.0347	22.7888	46.7939	43.3521	23.4707	58.0939	17.197
rno-let-7a-2	A->G	3	22.517	40.4043	130.605	97.7612	46.8894	211.538	96.9872	150.909
rno-let-7a-2	A->G	7	23.7362	45.401	79.5579	62.8439	37.4982	90.0442	53.839	82.8091
rno-let-7a-2	A->T	3	9.95539	17.1015	38.7676	41.7102	10.8993	121.102	39.2996	58.1111
rno-let-7a-2	A->T	7	5.36232	11.071	36.1702	25.38	7.62431	49.3703	14.6748	44.2892
rno-let-7a-2	G->A	2	16.4996	27.6918	125.504	83.4302	78.8872	121.569	40.6725	134.211
rno-let-7a-2	G->A	4	5.79422	20.0225	86.2481	71.1129	24.9582	108.916	19.9754	202.996
rno-let-7a-2	G->A	5	6.34151	14.0992	34.2699	22.8184	9.56953	38.6566	27.3161	37.2033
rno-let-7a-2	G->A	8	6.275	15.7617	45.5175	31.0079	11.2577	55.2631	23.0355	54.7693
rno-let-7a-2	G->C	2	4.182	4.6894	16.6967	13.5669	12.3096	17.2115	8.14226	16.4019
rno-let-7a-2	G->C	4	0	5.95197	23.7741	42.7323	12.4096	23.2938	15.2126	252.079
rno-let-7a-2	G->C	5	3.90796	7.36883	10.7113	9.09567	5.6041	10.5244	24.7514	7.80155
rno-let-7a-2	G->C	8	9.67534	16.6233	20.5083	17.4025	11.747	24.0216	136.61	22.5397
rno-let-7a-2	G->T	2	23.856	18.708	40.7187	31.2012	27.9916	62.9725	20.5908	39.9771
rno-let-7a-2	G->T	4	23.872	22.4733	49.659	114.603	25.2919	54.1414	107.307	184.319
rno-let-7a-2	G->T	5	15.4876	25.9909	32.1655	44.3308	12.6329	74.39	53.3638	23.1779
rno-let-7a-2	G->T	8	30.248	39.3523	70.6299	56.145	27.1885	102.563	74.894	73.493
rno-let-7a-2	T->A	6	8.07113	44.8858	63.0102	42.2091	7.73132	84.3977	75.7577	74.2105
rno-let-7a-2	T->C	6	34.4296	78.2885	66.5117	71.9197	30.7596	105.898	185.309	57.543
rno-let-7a-2	T->G	6	49.9637	100.033	55.2451	169.46	14.1062	250.023	211.848	47.7156
rno-let-7b	A->C	3	3.97567	0	9.66926	14.5775	11.7197	24.19	29.0493	9.55044
rno-let-7b	A->C	7	0	0	12.0191	18.7064	22.7151	0	6.94078	5.81896
rno-let-7b	A->G	3	0	0	54.1984	40.2846	27.0344	83.7963	34.0075	68.4216
rno-let-7b	A->G	7	0	0	30.237	22.9769	18.9299	0	0	25.0471
rno-let-7b	A->T	3	0	0	14.6016	13.2143	5.60862	31.2928	0	20.8915
rno-let-7b	A->T	7	0	0	17.6703	0	3.80967	0	0	0
rno-let-7b	G->A	2	0	0	46.4134	0	26.4451	0	0	45.8569
rno-let-7b	G->A	4	0	0	38.5869	27.4032	12.0208	0	0	51.2103
rno-let-7b	G->A	5	0	0	11.3479	0	3.78036	0	0	0
rno-let-7b	G->A	8	0	0	18.9244	0	5.49058	0	0	18.188
rno-let-7b	G->C	2	0	0	6.00546	0	4.06294	0	0	0
rno-let-7b	G->C	4	0	0	10.635	8.81585	7.6159	0	0	26.1253
rno-let-7b	G->C	5	0	0	3.82407	0	2.56746	0	0	2.72937
rno-let-7b	G->C	8	0	0	7.95069	0	5.45404	6.487	14.0737	5.16982
rno-let-7b	G->T	2	2.05174	0	15.9466	12.0694	8.64644	22.036	5.33288	12.3405
rno-let-7b	G->T	4	3.18758	0	20.2438	20.4928	12.5056	25.5237	13.2985	27.0885
rno-let-7b	G->T	5	0	0	11.3249	8.5563	6.65247	11.433	5.65458	6.26813
rno-let-7b	G->T	8	0	0	20.7037	0	10.5993	0	10.0868	20.2169
rno-let-7b	T->A	6	0	2.42662	16.9572	11.5329	0	0	12.3071	18.5938
rno-let-7b	T->C	6	2.59903	0	19.0098	15.3813	12.2123	23.1007	43.8299	14.7899
rno-let-7b	T->G	6	2.0313	0	12.7921	14.4806	4.97915	20.0452	33.0041	6.36594
rno-let-7b	A->C	7	3.8703	1.63988	11.9416	19.2605	21.1956	11.5022	6.86141	7.09359
rno-let-7b	A->C	10	2.44958	0	3.94204	7.65807	12.7655	4.65662	3.18092	3.78059
rno-let-7b	A->G	7	1.93154	3.06612	29.0387	23.404	16.7665	40.0997	16.8393	28.8505
rno-let-7b	A->G	10	0	0	6.89594	0	6.60715	13.7031	7.37621	17.1266
rno-let-7b	A->T	7	0	0	16.9845	12.1335	3.58842	29.313	3.22211	21.4752
rno-let-7b	A->T	10	0	0	5.58813	0	2.97911	0	0	10.1845
rno-let-7b	G->A	5	0	0	11.1682	8.5824	3.7895	19.2257	3.07976	12.9873
rno-let-7b	G->A	8	0	0	16.5735	11.038	5.60292	26.9895	4.17827	20.377
rno-let-7b	G->A	11	0	0	5.59024	0	2.49853	0	0	6.34665
rno-let-7b	G->A	15	1.07895	0	22.6783	17.8235	9.09311	38.2505	6.54628	27.8299
rno-let-7b	G->C	5	0	0	3.31795	2.77628	2.53661	4.12527	3.18808	3.07118
rno-let-7b	G->C	8	0	0	7.24414	4.94811	5.13681	6.72858	10.2849	5.64986
rno-let-7b	G->C	11	0	0	2.40886	0	0.979078	0	0	2.33903
rno-let-7b	G->C	12	0	0	2.88201	3.06028	2.67067	8.79274	5.71007	2.48899
rno-let-7b	G->C	15	0	0	4.92618	4.30675	4.4803	6.33179	5.71098	5.44107
rno-let-7b	G->C	17	52.8724	16.0868	36.1466	83.7213	172.977	21.3364	18.5681	17.3805
rno-let-7b	G->C	19	0	0	0	0	2.21179	0	0	1.49516
rno-let-7b	G->T	5	1.00243	2.12997	10.4716	9.09968	5.92169	11.8577	6.97691	7.95152
rno-let-7b	G->T	8	1.98763	2.53814	18.3671	16.6218	11.0018	30.6933	10.5777	21.36
rno-let-7b	G->T	11	0	0	6.17501	5.3506	3.59339	0	0	4.94857
rno-let-7b	G->T	15	4.15997	2.01846	19.7983	23.7172	32.8948	29.0698	15.328	16.3214
rno-let-7b	T->A	6	0	2.44918	16.4191	11.8924	2.66189	25.942	15.3308	20.2794
rno-let-7b	T->A	9	0.742407	0	6.31751	7.19972	2.53851	0	1.95081	9.62952
rno-let-7b	T->A	13	0.681508	1.50816	14.8312	10.2514	4.00351	24.4161	2.83445	17.5749
rno-let-7b	T->A	14	0	1.09404	10.3894	7.10892	1.29096	19.6564	1.60165	12.8749
rno-let-7b	T->A	16	0	0	5.45197	0	1.87666	9.21925	73.8024	8.61656
rno-let-7b	T->A	18	0	0	4.80018	0	2.03088	0	0	5.6939
rno-let-7b	T->C	6	2.72002	4.71196	19.0906	15.5355	10.8178	24.3911	59.6704	17.9001
rno-let-7b	T->C	9	2.75127	1.44645	7.26697	6.91708	6.22824	8.84474	5.32601	6.82669
rno-let-7b	T->C	13	2.0305	2.71136	14.6642	12.3639	8.35129	18.2447	10.1542	11.8054
rno-let-7b	T->C	14	0	2.02549	15.9088	12.7141	6.9876	20.5842	9.5759	14.5929
rno-let-7b	T->G	6	2.16632	4.44742	13.9479	16.3681	6.31353	23.7191	38.6107	9.23427
rno-let-7b	T->G	9	9.30593	2.83948	20.667	22.5333	34.2173	8.30705	6.49883	15.4436
rno-let-7b	T->G	13	2.65792	2.58686	10.6942	15.3172	6.39051	25.0787	8.89546	10.295
rno-let-7b	T->G	14	0	0	4.0171	3.94656	2.2354	7.56363	2.53185	3.92605
rno-let-7b	T->G	16	0.816528	0	8.52507	3.34478	3.9411	3.83714	8.34221	5.37806
rno-let-7b	T->G	18	2.04212	0	9.98172	9.49915	15.0458	5.95528	9.25898	5.91315
rno-let-7c-2	A->C	3	70.554	39.4889	54.2096	76.8053	44.8613	135.766	222.339	43.7142
rno-let-7c-2	A->C	7	45.5645	20.4301	40.8037	59.2344	69.432	28.9383	56.1768	21.7324
rno-let-7c-2	A->G	3	26.217	46.1926	198.429	151.66	101.317	234.302	93.8627	179.928
rno-let-7c-2	A->G	7	27.7251	51.4096	118.543	90.9238	71.7634	106.585	50.0824	89.2309
rno-let-7c-2	A->T	3	9.06514	19.6183	57.9178	53.688	24.342	108.651	30.2424	62.2538
rno-let-7c-2	A->T	7	6.73896	13.5664	54.8102	43.3398	15.4127	73.5579	13.1295	58.4562
rno-let-7c-2	G->A	2	16.3734	30.2998	178.807	118.914	113.96	163.731	35.9043	148.854
rno-let-7c-2	G->A	4	8.79951	23.4066	129.338	103.45	56.1993	144.489	18.3729	202.755
rno-let-7c-2	G->A	5	8.11479	18.409	46.9916	36.5628	17.7277	50.6149	20.3759	42.9442
rno-let-7c-2	G->A	8	7.85397	18.1692	65.4748	48.04	22.9033	71.2773	17.9425	60.0573
rno-let-7c-2	G->C	2	4.76615	7.73784	30.5199	22.3263	22.5577	24.633	8.16972	19.2312
rno-let-7c-2	G->C	4	5.73493	11.6299	39.8854	48.2733	30.7755	36.0505	18.9668	210.516
rno-let-7c-2	G->C	5	4.93322	10.9144	17.6098	12.2444	11.2105	14.4001	20.0637	12.2123
rno-let-7c-2	G->C	8	10.4566	14.9951	30.1581	21.4585	26.7302	24.2331	106.552	20.9626
rno-let-7c-2	G->T	2	29.6462	34.7156	74.2037	55.0331	49.8595	76.7388	27.0995	50.0038
rno-let-7c-2	G->T	4	28.2864	43.4336	95.7411	115.393	66.8583	89.3959	105.199	184.415
rno-let-7c-2	G->T	5	17.3935	36.7763	50.4801	44.4611	30.4367	63.7995	53.5918	33.2842
rno-let-7c-2	G->T	8	25.2775	35.9356	95.1946	70.3016	48.9875	95.1777	55.3556	70.2297
rno-let-7c-2	T->A	6	8.75143	49.383	95.9926	51.5648	14.9214	83.7516	59.5944	81.795
rno-let-7c-2	T->C	6	41.8609	85.9621	98.0258	77.6866	56.236	92.1422	155.451	58.7431
rno-let-7c-2	T->G	6	44.3617	102.061	96.4469	131.014	40.6391	160.341	184.485	52.814
rno-let-7d	A->C	3	0	0	21.2636	17.4704	8.07414	83.7693	123.965	35.4035
rno-let-7d	A->C	7	0	0	16.3724	9.16325	0	11.4844	27.0469	18.8395
rno-let-7d	A->G	3	0	0	20.0835	0	3.77846	41.7829	21.4896	34.2242
rno-let-7d	A->G	7	0	7.40581	20.6907	7.11941	4.98069	19.0609	14.2994	32.5876
rno-let-7d	A->T	3	0	0	5.73462	0	0	36.6359	0	10.6832
rno-let-7d	A->T	7	0	0	7.21791	0	0	9.66747	0	14.3777
rno-let-7d	G->A	2	0	3.46851	11.0248	0	1.58648	16.2147	0	16.7382
rno-let-7d	G->A	4	0	0	10.7293	7.30282	0	11.4207	0	120.314
rno-let-7d	G->A	5	0	0	9.35763	0	0	8.42457	0	15.1653
rno-let-7d	G->A	8	0	0	10.7654	5.1585	0	14.1263	12.8198	18.6957
rno-let-7d	G->C	2	0	0	4.87712	0	0	0	0	7.32907
rno-let-7d	G->C	4	0	0	3.32851	0	0	4.1671	4.58143	271.911
rno-let-7d	G->C	5	0	0	2.8782	0	0	0	0	7.63351
rno-let-7d	G->C	8	0	0	4.86169	0	0	6.70123	64.8454	8.69123
rno-let-7d	G->T	2	0	6.4814	17.0715	6.53609	4.93691	58.5983	9.50963	29.4397
rno-let-7d	G->T	4	1.8462	0	23.3327	19.5771	4.88282	16.3779	39.379	195.302
rno-let-7d	G->T	5	0	5.30309	24.4346	0	2.14476	0	21.5409	23.7225
rno-let-7d	G->T	8	0	5.84894	26.0382	8.92233	9.02083	24.3508	36.1662	35.9405
rno-let-7d	T->A	6	0	9.91562	15.9789	0	0	19.1632	22.4297	29.8245
rno-let-7d	T->C	6	2.18195	13.0019	21.16	9.52761	3.63717	30.5172	47.6669	34.1493
rno-let-7d	T->G	6	2.99447	22.3066	35.8639	28.3968	3.95476	85.9306	77.5196	44.814
rno-let-7d	A->C	7	3.5025	4.08563	17.2474	10.7089	9.38337	12.9216	17.3299	20.8302
rno-let-7d	A->C	10	8.27186	6.22516	25.8828	16.2116	21.8819	36.3179	37.4181	43.7318
rno-let-7d	A->C	17	69.5295	20.6488	109.415	109.761	248.196	25.0585	22.6031	89.0071
rno-let-7d	A->G	7	1.25925	8.07508	21.0059	7.97453	5.45024	19.8641	10.755	35.4795
rno-let-7d	A->G	10	1.12182	5.0539	14.5584	5.57977	3.60063	12.8007	6.01358	21.0147
rno-let-7d	A->T	7	0	2.16443	7.45448	3.55752	1.28373	10.3902	4.40476	15.1106
rno-let-7d	A->T	10	0.695531	2.68772	7.82234	3.51612	1.20757	9.46771	3.52202	12.3423
rno-let-7d	A->T	17	0.680707	4.67063	12.0035	3.97395	2.34964	11.7499	4.40208	19.2777
rno-let-7d	C->A	16	1.81335	17.4438	74.307	9.62293	1.58992	23.4737	42.7621	95.0536
rno-let-7d	C->G	16	4.83106	19.0849	72.2666	16.3595	10.3762	38.3605	27.3579	75.577
rno-let-7d	G->A	5	0.590961	2.65687	9.86587	3.76212	1.76775	9.08884	7.68147	14.4154
rno-let-7d	G->A	8	0	3.23357	10.6033	5.37327	2.39152	14.4001	7.57673	18.7766
rno-let-7d	G->A	11	1.60421	3.09589	11.4124	4.51538	1.72053	9.54413	4.34657	17.2015
rno-let-7d	G->A	12	3.40193	3.62514	21.9002	20.9908	33.4226	30.2126	14.1561	34.3208
rno-let-7d	G->A	15	1.9704	6.73528	16.096	8.65841	6.67038	17.3247	12.6816	24.8531
rno-let-7d	G->C	5	0	1.3943	3.371	1.38117	1.09142	4.13848	5.92762	6.21469
rno-let-7d	G->C	8	0.907877	2.2617	4.93399	2.54084	3.08956	6.59257	34.7483	9.01101
rno-let-7d	G->C	11	0.454339	1.64349	2.80167	1.51625	1.00079	3.95377	2.32683	5.65814
rno-let-7d	G->C	12	0.695531	1.68265	4.73885	4.92984	4.56333	45.0546	25.3354	8.93539
rno-let-7d	G->C	15	1.43874	3.23357	8.01683	3.51258	4.28419	7.744	12.6145	14.0422
rno-let-7d	G->T	5	0	5.46567	24.8902	9.65591	2.07774	31.9191	12.2823	23.0138
rno-let-7d	G->T	8	4.29338	6.18474	26.094	9.27136	9.81674	25.2869	20.3541	36.5116
rno-let-7d	G->T	11	6.41964	13.466	72.6677	15.0646	7.8224	25.4912	12.6512	59.873
rno-let-7d	G->T	12	6.77662	8.26256	54.311	42.7757	23.8549	36.9184	26.0185	74.9666
rno-let-7d	G->T	15	16.69	37.5753	154.729	92.835	78.2745	241.209	143.857	233.979
rno-let-7d	T->A	6	0	9.93817	17.6009	5.62516	1.19309	20.9085	14.1982	32.6274
rno-let-7d	T->A	9	1.89068	10.2289	18.7746	7.14752	2.42581	33.6392	53.6709	41.6673
rno-let-7d	T->A	13	2.56738	12.461	26.2619	11.0799	2.82109	24.3298	12.1731	26.6766
rno-let-7d	T->A	14	0	2.43618	8.02698	3.14879	0.736118	16.2363	5.57757	12.2159
rno-let-7d	T->A	18	0	3.36295	11.0561	2.8942	2.07774	7.92347	13.8482	13.7598
rno-let-7d	T->C	6	2.18195	13.6095	21.907	10.9081	4.07777	33.605	36.6876	36.7105
rno-let-7d	T->C	9	4.17719	10.8494	19.7757	8.72235	6.1281	26.3003	61.2978	34.1184
rno-let-7d	T->C	13	8.49222	25.3016	43.1907	13.5859	4.60865	36.3907	22.2038	43.7685
rno-let-7d	T->C	14	1.53009	7.23728	18.9698	7.83356	5.51157	18.9073	11.0218	22.3974
rno-let-7d	T->C	18	3.70322	5.45376	10.39	8.58379	14.1577	9.66401	30.2953	16.3888
rno-let-7d	T->G	6	2.99447	23.5834	37.8878	31.7383	4.4243	93.7725	48.2232	49.6041
rno-let-7d	T->G	9	27.1858	61.0482	163.102	67.8062	29.5901	160.477	104.549	195.526
rno-let-7d	T->G	13	19.6223	71.3379	172.713	106.784	29.7961	375.46	158.92	239.969
rno-let-7d	T->G	14	0	1.78352	4.49488	3.76937	2.90413	20.7927	7.11565	7.74216
rno-let-7d	T->G	18	0	0	1.62197	0.932581	0	2.90665	31.9176	2.37439
rno-let-7e	A->C	3	28.3229	17.1007	8.97474	11.1543	0	18.2503	60.7683	10.1535
rno-let-7e	A->C	7	21.4273	8.57112	4.68198	4.71242	0	0	12.0218	4.30483
rno-let-7e	A->G	3	8.3043	19.1901	20.9235	0	4.90489	18.6074	13.1874	24.5035
rno-let-7e	A->G	7	4.9176	12.7704	9.49906	5.73114	0	5.84825	6.84707	11.4316
rno-let-7e	A->T	3	2.70881	7.87804	6.84793	0	0	10.6267	7.65043	9.93251
rno-let-7e	A->T	7	1.74564	4.37741	4.28284	0	0	4.101	0	7.87645
rno-let-7e	G->A	2	4.86591	9.14278	19.8186	7.63424	6.34745	11.4214	5.35257	21.1544
rno-let-7e	G->A	4	2.29373	7.81254	12.1208	0	0	10.0869	2.19104	43.2912
rno-let-7e	G->A	5	3.04094	6.81468	4.46466	0	0	4.17544	0	7.36483
rno-let-7e	G->A	8	0	6.75892	6.27649	0	0	4.74337	3.64556	7.44713
rno-let-7e	G->C	2	0	0	2.39132	0	0	0	0	0
rno-let-7e	G->C	4	1.81976	4.62895	3.4615	0	0	0	2.51454	65.1162
rno-let-7e	G->C	5	2.17193	4.91026	2.42048	0	0	0.944072	0	2.26412
rno-let-7e	G->C	8	2.84943	3.7058	3.52682	0	0	2.34343	22.9453	3.55861
rno-let-7e	G->T	2	13.0364	10.5739	6.67627	3.6571	3.91441	6.6574	3.25642	8.2132
rno-let-7e	G->T	4	14.1374	11.9373	8.97286	15.1227	3.40678	6.04964	17.9503	47.206
rno-let-7e	G->T	5	10.3476	18.0499	10.6409	6.21067	2.0705	9.71617	15.2477	9.71825
rno-let-7e	G->T	8	10.0383	14.4471	11.1073	5.54942	2.152	10.0356	23.7117	12.9531
rno-let-7e	T->A	6	2.58781	25.0252	12.5728	0	0	8.67847	13.579	13.5635
rno-let-7e	T->C	6	12.1746	34.4633	13.736	12.8871	2.43874	15.2337	31.6027	12.6043
rno-let-7e	T->G	6	16.1591	49.0687	18.2138	21.5628	1.59372	25.3436	44.457	15.3163
rno-let-7e	A->C	7	18.3627	8.20681	4.42681	4.32504	4.19663	1.72932	6.17203	4.38495
rno-let-7e	A->C	10	65.2093	19.9415	12.3612	12.2437	8.90433	11.5438	15.5894	12.5301
rno-let-7e	A->C	17	23.2983	4.32995	2.67355	3.8877	8.21733	1.63062	1.31695	2.31339
rno-let-7e	A->C	19	0.439515	0	0	0	0	0	0	0
rno-let-7e	A->G	7	4.38433	11.0403	7.3327	4.94714	1.83134	5.81402	4.61336	10.931
rno-let-7e	A->G	10	9.06955	13.454	8.02487	4.84927	3.13488	5.9187	4.23108	9.12995
rno-let-7e	A->T	7	1.53329	4.2991	4.06487	0	0	3.82718	1.4405	7.23327
rno-let-7e	A->T	10	3.64313	5.36354	3.10632	1.59244	0	2.44611	1.33844	3.94156
rno-let-7e	A->T	17	3.58864	4.61	4.03295	2.42068	0.864834	3.69824	1.31337	6.82613
rno-let-7e	G->A	5	2.62947	6.24393	3.66509	2.868	0.881206	3.97007	2.61063	6.70252
rno-let-7e	G->A	8	1.79011	6.07901	4.95218	0	0	4.12926	2.15493	6.44301
rno-let-7e	G->A	9	19.1431	20.8502	27.4945	20.0774	6.86802	41.575	49.729	43.5622
rno-let-7e	G->A	11	1.71439	2.49898	3.60082	0	1.05524	0	0.777102	4.02603
rno-let-7e	G->A	15	3.5061	7.13389	7.05956	4.78287	1.86028	6.22114	3.74136	9.96409
rno-let-7e	G->C	5	1.88146	4.40357	2.2004	0	0	1.26009	3.36534	2.23399
rno-let-7e	G->C	8	2.78853	3.39489	2.8894	1.84299	1.10056	2.55278	11.4398	3.52847
rno-let-7e	G->C	9	36.1272	35.2174	30.2568	20.0897	14.8058	34.7019	68.3597	31.1548
rno-let-7e	G->C	11	1.18272	1.49751	1.01543	0	0.75059	0	0	1.18277
rno-let-7e	G->C	12	1.62144	2.3115	1.0723	2.22931	1.19843	5.33609	15.85	2.57435
rno-let-7e	G->C	15	1.95478	4.0499	2.67038	1.71557	1.01716	1.51599	3.77449	3.66671
rno-let-7e	G->T	5	8.94094	15.6114	8.54368	5.81452	1.9037	9.36393	8.83459	8.21714
rno-let-7e	G->T	8	8.88846	12.4655	8.39654	5.0493	2.34241	9.55645	12.6144	11.7601
rno-let-7e	G->T	11	8.52186	7.64653	4.63527	2.20938	1.60819	2.87079	2.42979	4.96047
rno-let-7e	T->A	6	2.90553	22.1606	9.54472	0	0	8.12087	7.9241	12.7629
rno-let-7e	T->A	13	4.63915	10.2336	6.73144	3.79211	0.819517	4.5456	0	6.33797
rno-let-7e	T->A	14	0.772857	3.21932	3.193	0	0	4.30999	0	4.31423
rno-let-7e	T->A	16	1.81896	7.76887	6.8048	2.65838	0.645482	4.61605	27.0222	8.09048
rno-let-7e	T->A	18	2.14068	4.67172	4.22809	2.13175	0.774199	3.63811	7.75939	5.63146
rno-let-7e	T->C	6	10.6726	29.8723	11.8589	10.0026	2.39342	11.5764	22.8171	11.123
rno-let-7e	T->C	13	14.6266	24.4696	9.54367	6.15613	2.07774	6.70123	7.28128	8.56473
rno-let-7e	T->C	14	3.53735	10.5134	5.94519	3.28895	1.36713	4.58979	3.93832	7.12606
rno-let-7e	T->G	6	14.1013	42.083	14.5451	19.934	1.92731	23.373	26.1591	14.1665
rno-let-7e	T->G	13	33.912	51.764	22.8207	27.9357	3.73432	39.9505	32.6606	22.3154
rno-let-7e	T->G	14	1.24282	1.75501	0.888366	1.45511	0.652719	3.85669	1.94007	2.06489
rno-let-7e	T->G	16	7.88002	34.274	9.45	6.38955	0	7.06704	12.5348	7.67249
rno-let-7e	T->G	18	0	0	0.654962	0	0	0	0	0
rno-let-7f-2	A->C	3	56.8918	6.20134	9.36672	31.6076	18.7729	89.9137	178.811	17.9233
rno-let-7f-2	A->C	7	0	3.82326	8.67308	21.8957	30.7992	13.9794	39.1218	12.3966
rno-let-7f-2	A->G	3	15.6751	12.0014	46.7333	48.165	34.2771	115.195	58.3739	118.122
rno-let-7f-2	A->G	7	15.4151	14.2191	29.678	30.8351	25.2808	46.7569	34.1632	57.3031
rno-let-7f-2	A->T	3	5.63156	4.82708	12.469	18.0914	7.35466	62.1648	23.695	43.0557
rno-let-7f-2	A->T	7	4.25933	0	15.0593	13.1764	6.50358	30.1815	12.5297	39.7992
rno-let-7f-2	G->A	2	11.6425	8.65973	48.3181	42.6805	50.4077	71.9942	26.1988	106.398
rno-let-7f-2	G->A	4	5.02217	7.26778	36.2581	34.9562	20.3853	63.7973	15.3862	138.367
rno-let-7f-2	G->A	5	4.76375	4.79262	13.7487	12.7791	7.00397	23.6902	19.1953	29.0842
rno-let-7f-2	G->A	8	5.36953	0	18.4155	15.4005	7.93086	33.512	14.4116	41.1422
rno-let-7f-2	G->C	2	3.84545	0	8.28621	0	12.0578	11.7092	0	12.772
rno-let-7f-2	G->C	4	3.81741	0	0	20.8025	10.0634	16.1405	14.2027	147.468
rno-let-7f-2	G->C	5	0	0	4.46043	4.89247	5.66389	7.58517	19.6955	8.21392
rno-let-7f-2	G->C	8	0	2.92375	8.32277	9.84913	8.36766	13.6209	101.907	13.9064
rno-let-7f-2	G->T	2	21.9581	8.61462	20.3214	21.5386	27.5225	43.8277	20.0274	32.5928
rno-let-7f-2	G->T	4	23.1068	8.44861	21.4436	55.7293	25.6019	43.9422	91.5605	114.187
rno-let-7f-2	G->T	5	13.5112	6.95001	12.8644	20.6931	12.2235	34.3468	40.6879	18.1738
rno-let-7f-2	G->T	8	25.2194	8.54478	22.4664	28.0158	20.967	53.7265	50.9293	49.1618
rno-let-7f-2	T->A	6	5.22089	11.0701	21.6544	19.042	4.91176	44.4873	50.1928	47.2034
rno-let-7f-2	T->C	6	26.4891	20.0299	24.8389	30.3805	20.5359	53.3789	114.431	33.8246
rno-let-7f-2	T->G	6	26.1297	21.6785	17.3263	69.3259	15.1393	121.984	156.75	29.8108
rno-let-7f	A->C	19	0	0	0.490693	0	9.04562	0	0	0
rno-let-7i	A->C	3	0	0	0	0	0	0	8.84652	0
rno-let-7i	A->C	7	0	0	0	0	4.70426	9.08884	0	0
rno-let-7i	A->G	3	0	0	0	0	7.28384	0	0	0
rno-let-7i	A->G	7	0	0	0	0	5.28914	14.1258	0	0
rno-let-7i	G->A	2	0	0	0	0	10.2017	0	0	0
rno-let-7i	G->C	4	0	0	0	0	0	0	0	8.5595
rno-let-7i	G->T	4	2.52611	0	0	0	3.16572	0	0	10.3647
rno-let-7i	T->A	6	0	0	0	0	0	10.0527	0	0
rno-let-7i	T->C	6	3.20641	0	0	0	0	0	0	0
rno-let-7i	T->G	6	7.15043	0	0	0	0	7.66359	0	0
rno-let-7i	A->C	7	7.30629	0	0	3.66958	4.93085	3.1247	2.84161	0
rno-let-7i	A->C	10	4.00291	0	0	0	0	0	0	0
rno-let-7i	A->G	7	3.22645	0	8.55471	5.22626	5.25106	14.0955	6.60179	13.3894
rno-let-7i	A->G	10	1.2304	0	0	0	0	0	0	0
rno-let-7i	A->T	7	0.560512	0	0	0	1.16225	10.7635	0	0
rno-let-7i	A->T	10	0.500414	0	0	0	0	0	0	0
rno-let-7i	C->G	18	0.621411	0	0	0	0	0	0	0
rno-let-7i	G->A	5	0.894655	0	0	0	1.22927	7.81591	1.45572	0
rno-let-7i	G->A	8	1.2288	0	0	0	1.58114	0	0	0
rno-let-7i	G->A	15	2.57619	0	0	5.22688	3.53016	13.9065	0	14.4846
rno-let-7i	G->C	5	0.923502	0	0	0	1.16758	0	1.11641	0
rno-let-7i	G->C	8	0.832154	0	0	0	1.75518	3.1247	4.08157	0
rno-let-7i	G->C	15	1.48161	0	0	0	1.03887	2.10184	2.16031	0
rno-let-7i	G->T	5	2.85464	1.60903	2.33656	2.55554	1.58648	5.88248	3.59007	3.8055
rno-let-7i	G->T	8	3.03814	1.81311	5.49828	4.286	3.52446	10.4996	3.14511	10.4447
rno-let-7i	G->T	11	1.03128	0	0	0	0	0	0	0
rno-let-7i	G->T	15	23.096	4.56255	6.40249	12.717	22.5346	16.2919	9.94295	10.286
rno-let-7i	G->T	17	0.939127	0	0	0	0	0.871632	0	0
rno-let-7i	T->A	6	1.02807	1.97334	5.37544	0	1.11693	10.5701	5.55431	8.67539
rno-let-7i	T->A	9	1.39507	0	0	0	0	0	0	0
rno-let-7i	T->A	13	0.469964	0	0	0	0	0	0	0
rno-let-7i	T->A	14	0	0	0	0	1.10779	8.83441	1.16028	8.33648
rno-let-7i	T->A	16	0.728384	0	0	0	0	0	0	0
rno-let-7i	T->C	6	5.74174	4.43425	5.8247	4.59922	4.53131	10.3281	22.9782	7.44118
rno-let-7i	T->C	9	3.14071	0	0	0	1.1314	0	0.919451	0
rno-let-7i	T->C	12	2.56137	1.91633	3.2207	3.26211	2.37515	10.1981	5.03325	4.01719
rno-let-7i	T->C	13	0.969577	1.39899	3.67207	2.58834	2.01261	6.9057	2.25879	5.94602
rno-let-7i	T->C	14	1.61903	2.77542	0	4.27671	2.57279	9.3136	4.3609	8.69813
rno-let-7i	T->G	6	8.358	5.36102	3.29406	5.55475	3.40335	10.3832	14.8956	4.42594
rno-let-7i	T->G	12	53.9546	7.86	21.4153	83.4768	161.856	29.4977	24.0678	19.0374
rno-let-7i	T->G	13	0	0	0	0	0	2.20054	0	0
rno-let-7i	T->G	14	0	0	0	0	0.998887	4.69881	0	0
rno-miR-1	A->G	11	0	0	0	0	0	0	1.0618	0.962968
rno-miR-1	G->A	17	571.366	394.176	38.9135	59.0348	191.149	407.806	783.273	1703.67
rno-miR-1	G->T	17	0	0	0	0	0	0	0	2.03765
rno-miR-1	T->C	16	0	0	0	0	0	0	1.16386	0.46091
rno-miR-1	T->C	18	0	0	0	0	0	0	0.733233	0
rno-mir-100	C->T	3	0	0	1.94417	0	0	0	0	0
rno-mir-100	C->A	5	0	0	0	0	0	4.85491	0	0
rno-mir-100	G->T	6	1.21157	0	5.1232	0	0	0	0	1.79076
rno-mir-100	C->T	4	0	1.22342	2.78412	0	0	0	0	0
rno-mir-100	C->T	5	0	3.89219	5.10354	0	0	2.28059	0	0
rno-miR-100	A->C	8	0.801704	0	0	0	0	0	0	0
rno-miR-100	A->C	15	1.10299	0	0	0	0	0	0	0
rno-miR-100	A->C	16	3.17316	21.0761	29.2686	21.5394	2.51074	70.0874	15.6145	14.0277
rno-miR-100	A->G	8	0	0	0	0	0	0	0	0.800545
rno-miR-100	A->G	16	0	0	3.00737	0	0	12.0768	4.54622	0.84097
rno-miR-100	A->T	15	0	0	1.09301	0	0	0	0	0
rno-miR-100	C->G	13	0	0	1.0021	0	0	0	0	0
rno-miR-100	C->T	5	0	3.47212	3.33591	0	0	2.1779	0	0
rno-miR-100	C->T	12	0	0	2.48052	0	0	2.52815	0	0.930661
rno-miR-100	C->T	13	0	0	4.12004	0	0	0	0	0
rno-miR-100	C->T	17	0.59016	3.81388	3.46191	0	0.455076	0	0	0
rno-miR-100	G->A	6	0	0	0	0	0	1.2983	0	0
rno-miR-100	G->A	14	0	0	1.96911	0	0	0	0	0
rno-miR-100	G->T	6	1.21237	0	4.39277	0	0.848462	0	5.8945	1.4504
rno-miR-100	G->T	14	0.499613	0	9.81786	0	0	0	0	0
rno-miR-100	T->A	11	0	0	0.562997	0	0	0.523378	0	0
rno-mir-101a	A->G	4	0	0	0	0	0	0	0	10.2734
rno-mir-101a	A->T	4	0	0	0	0	0	2.3753	0	13.2447
rno-mir-101a	A->C	2	4.46366	0	0	0	0	0	0	0
rno-mir-101a	A->C	4	4.15756	0	0	0	0	0	0	0
rno-mir-101a	A->C	7	6.08029	0	3.85958	0	0	0	0	0
rno-mir-101a	C->G	3	0	0	0	0	0	0	0	1.96275
rno-mir-101a	C->G	8	0	0	0	0	0	0	0	1.63195
rno-mir-101a	C->T	8	5.61473	2.61645	0	0	10.3174	4.97028	0	0
rno-mir-101a	C->T	3	0	0	3.82936	0	0	7.93506	0	6.48794
rno-mir-101a	C->A	3	0	0	3.15198	0	0	0	0	0
rno-mir-101a	G->T	4	0	0	0	0	0	0	0	0
rno-mir-101a	G->T	5	9.94818	0	0	25.1746	13.1341	0	0	11.5942
rno-mir-101a	T->A	6	0	0	0	0	0	0	0	2.24644
rno-mir-101a	T->C	6	0	0	0	0	0	0	7.3544	3.71597
rno-miR-101a	A->C	4	10.812	2.72327	1.19724	3.12991	0	3.11998	0	1.88334
rno-miR-101a	A->C	7	23.4506	4.86407	7.53799	17.0621	18.7527	2.50225	5.69127	4.64519
rno-miR-101a	A->C	13	10.9009	0	1.252	2.674	2.38202	11.3222	6.86408	0.822565
rno-miR-101a	A->C	15	1.43554	0	0	0	0	0	2.77804	0
rno-miR-101a	A->C	16	4.04618	0	0	0	1.99588	1.719	0.919451	0
rno-miR-101a	A->G	4	3.76893	3.35699	4.19405	3.4289	3.29218	4.78284	3.66079	5.03248
rno-miR-101a	A->G	7	2.57218	2.77199	3.5412	3.71362	2.36755	5.33845	5.00907	6.26307
rno-miR-101a	A->G	13	2.46761	4.15564	4.76866	5.34041	1.36333	6.48155	2.54885	4.82963
rno-miR-101a	A->T	4	1.30132	0	2.34079	2.3682	0.810381	2.70762	0	2.93889
rno-miR-101a	A->T	7	1.46759	0	3.77037	3.88879	1.58458	4.76727	2.11464	4.95741
rno-miR-101a	A->T	13	3.58463	2.67942	4.43273	4.07364	2.49093	4.88751	2.14777	5.57279
rno-miR-101a	A->T	16	0	0	0.454541	0	0	1.18765	0.974063	0.882841
rno-miR-101a	C->A	17	0	0	0	0	0	0	0	0.750556
rno-miR-101a	C->G	8	0	0	0	0	0	0	0	0.541037
rno-miR-101a	C->T	8	4.25652	0.780785	0.946291	0	1.64283	0.797201	0	1.19378
rno-miR-101a	C->T	17	1.45917	0	0.892591	0	0	0	0	1.0615
rno-miR-101a	G->A	5	2.37707	1.81437	5.21329	4.79138	3.32302	6.28488	3.924	8.81145
rno-miR-101a	G->A	12	3.05617	4.30631	6.11116	9.2782	8.16477	7.7766	2.66972	8.51747
rno-miR-101a	G->C	5	4.18481	1.61263	1.88624	3.37675	2.3984	3.67958	5.92316	2.38468
rno-miR-101a	G->C	12	1.51126	2.15613	1.92345	4.50791	3.07093	6.60614	3.50411	2.58608
rno-miR-101a	G->T	5	61.938	16.7839	28.897	54.5434	29.0847	48.504	26.9111	22.0342
rno-miR-101a	G->T	10	2.41633	0	1.16637	0	0	0	0	0
rno-miR-101a	G->T	12	11.4687	5.63655	11.3815	36.8289	25.8661	18.4982	12.0818	12.4624
rno-miR-101a	T->A	6	2.07097	5.93086	6.23335	8.13512	1.55907	8.38599	4.83001	8.46097
rno-miR-101a	T->A	11	2.04292	1.83927	2.8634	3.46242	1.64247	10.5034	6.60893	4.94568
rno-miR-101a	T->A	14	1.26926	1.18426	2.49977	3.12445	2.5633	3.97405	0	4.66849
rno-miR-101a	T->C	6	7.57512	7.18747	7.89675	11.7018	5.79948	9.99995	10.1032	9.1036
rno-miR-101a	T->C	11	6.07188	6.31412	4.15895	8.33119	2.4003	19.301	16.3245	4.62011
rno-miR-101a	T->C	14	2.96642	2.71858	3.12386	4.76777	4.34895	3.93547	6.37974	4.01807
rno-miR-101a	T->G	6	5.58909	3.49467	2.69955	0	1.32335	12.6746	7.34216	2.50089
rno-miR-101a	T->G	11	5.98734	3.59554	4.39065	8.5273	0	12.542	9.1533	4.02475
rno-miR-101a	T->G	14	0	0	1.32536	3.91513	0	3.29311	0	1.65469
rno-mir-101b	A->C	2	6.2113	0	0	0	0	0	0	0
rno-mir-101b	A->C	4	11.2327	0	0	0	0	0	0	0
rno-mir-101b	T->C	6	4.35669	0	0	0	0	0	16.4158	0
rno-miR-101b	A->C	4	15.2168	2.54048	0	1.806	3.27201	1.6768	5.27855	1.57384
rno-miR-101b	A->C	7	48.6616	3.73196	4.86022	14.3587	17.7378	3.98003	6.13086	5.52063
rno-miR-101b	A->C	13	46.1387	2.50024	1.26849	3.9682	0	7.69745	5.01623	1.29304
rno-miR-101b	A->C	15	0.530863	0	0	0	0	0	0	0
rno-miR-101b	A->G	4	4.76095	3.29763	1.96066	1.9374	1.33248	3.12632	2.31966	2.59853
rno-miR-101b	A->G	7	3.89994	2.64261	2.44924	2.50679	1.56097	3.94978	4.17467	4.15325
rno-miR-101b	A->G	13	5.36272	2.77199	2.21689	2.85291	1.24375	6.28651	2.44411	3.74161
rno-miR-101b	A->T	4	2.17554	0.990823	1.50401	0	0.621874	1.73729	1.00271	1.81712
rno-miR-101b	A->T	7	2.81097	1.48091	2.71668	1.63034	0.902915	4.94239	1.6482	5.67188
rno-miR-101b	A->T	13	9.53952	3.01758	2.99363	3.32355	2.09031	5.45146	1.9329	6.54749
rno-miR-101b	C->T	8	1.62704	0	0	0	0	0	0	0
rno-miR-101b	G->A	5	3.6876	1.67074	4.23507	2.65536	1.8165	6.07191	2.61511	7.19863
rno-miR-101b	G->A	12	3.53695	2.19998	2.59068	4.93377	6.51163	5.40528	2.31608	5.28009
rno-miR-101b	G->C	5	6.83873	1.33258	1.41415	1.38576	1.34696	2.57868	5.11383	1.86638
rno-miR-101b	G->C	12	4.63674	1.03828	1.46785	1.87032	3.0892	4.79479	3.28925	1.72526
rno-miR-101b	G->C	16	4.04618	0	0	0	1.99588	1.719	1.10925	0
rno-miR-101b	G->T	5	85.153	8.91523	10.5991	18.3865	12.1657	25.4713	13.5276	12.7842
rno-miR-101b	G->T	12	22.9149	2.99502	5.52574	16.0988	20.2322	12.4258	10.173	8.72281
rno-miR-101b	G->T	16	0	0	0.454541	0	0	1.22188	1.25876	0.882841
rno-miR-101b	T->A	6	3.444	2.65687	3.77671	3.43195	0	6.78001	3.59901	7.46192
rno-miR-101b	T->A	11	1.93595	1.50581	2.30041	1.38393	0.817617	6.12768	0	3.8849
rno-miR-101b	T->A	14	4.92401	1.80842	3.44078	3.95953	3.56942	5.30296	2.46112	5.75056
rno-miR-101b	T->C	6	11.0876	5.80022	3.94415	5.70381	3.87597	6.77167	10.3261	6.03225
rno-miR-101b	T->C	11	5.50736	4.22674	2.43275	2.54822	1.72053	10.632	8.43619	3.08814
rno-miR-101b	T->C	14	7.64203	3.36764	3.12175	3.96448	4.31087	4.65426	4.77362	3.96358
rno-miR-101b	T->G	6	8.77307	2.60346	0.909083	0	0.95357	6.96436	6.33856	1.75106
rno-miR-101b	T->G	11	7.46174	1.76926	1.79956	3.94468	4.02983	5.49528	5.17291	2.67649
rno-miR-101b	T->G	14	0	0	1.26955	4.01792	0	4.24353	0	2.62056
rno-mir-103-1	A->C	4	0	2.69242	1.97398	2.34098	2.72286	0	0	18.9736
rno-mir-103-1	A->C	7	137.796	10.9321	22.9178	36.765	67.7896	16.63	0	17.2519
rno-mir-103-1	A->G	4	7.45052	7.08156	4.74754	3.50979	4.97879	5.04544	3.83	14.3604
rno-mir-103-1	A->G	7	11.665	7.35205	6.48389	5.40812	8.81134	8.78624	0	10.8491
rno-mir-103-1	A->T	4	2.98125	3.15273	4.41477	0	2.00727	0	0	20.4331
rno-mir-103-1	A->T	7	5.89759	3.69263	0	0	4.54162	0	0	0
rno-mir-103-1	C->A	3	10.0439	6.22859	10.2481	5.61622	6.50629	15.1091	8.3392	18.3191
rno-mir-103-1	C->A	6	2.45039	5.40631	4.70968	2.1302	0.781435	5.06101	4.44834	7.12606
rno-mir-103-1	C->G	3	3.55498	2.41471	0	0	1.78412	4.0847	8.079	4.20396
rno-mir-103-1	C->G	6	2.75328	3.14569	2.23127	0	1.41968	3.98401	0	4.90742
rno-mir-103-1	C->T	3	32.9448	21.1839	14.8733	13.4688	18.5914	17.2621	7.07389	20.9982
rno-mir-103-1	C->T	6	54.6593	40.3029	24.9394	20.6865	38.9041	25.185	18.2786	28.6218
rno-mir-103-1	G->A	2	18.1924	7.6902	10.7281	7.88939	9.49228	15.7807	0	17.4221
rno-mir-103-1	G->A	5	10.0507	7.92749	8.63229	6.78347	5.73472	0	4.9467	17.0905
rno-mir-103-1	G->C	2	20.6239	0	4.4727	0	9.06425	5.91073	0	5.43962
rno-mir-103-1	G->C	5	9.5283	5.10226	2.75072	0	4.9872	2.95555	4.07709	3.63424
rno-mir-103-1	G->T	2	47.315	12.0902	15.0086	11.7943	24.177	16.2046	6.21264	18.3081
rno-mir-103-1	G->T	5	73.2392	14.6285	19.2933	12.884	21.549	17.7099	10.0444	21.2156
rno-mir-103-1	T->A	8	1.74484	0	0	0	1.33818	0	0	0
rno-mir-103-1	T->C	8	5.65279	5.91282	4.89426	0	3.85119	0	7.5257	6.06368
rno-mir-103-1	T->G	8	10.552	0	0	0	0	0	0	1.94723
rno-mir-106b	G->T	7	1.13745	0	0	0	0	0	0	0
rno-miR-106b	A->C	18	3.92559	0	0	0	0	0	0	0
rno-miR-106b	C->T	8	0	0.859098	0	0	0	0	0	0
rno-miR-106b	C->T	12	0.667485	0	0.581602	0	0	0	0	0
rno-miR-106b	C->T	17	0.833756	0	0	0	0	0	0	0
rno-miR-106b	G->A	7	0.680707	0	0	0	0	0	0	0
rno-miR-106b	G->T	5	1.81335	0	0	0	0	0	0	0
rno-miR-106b	G->T	7	1.228	0	0	0	0	0	0	0
rno-miR-106b	T->C	6	0.575336	0	0	0	0	0	0	0
rno-miR-106b	T->C	15	1.05932	0	0	0	0	0	0	0
rno-miR-106b	T->G	15	3.53375	0	0	0	0	0	0	0
rno-miR-106b*	A->C	14	0.937525	0	0	0	0	0	0	0
rno-miR-106b*	G->T	18	0.423889	0	0	0	0	0	0	0
rno-miR-106b*	T->C	13	0.576137	0	0	0	0	0	0	0
rno-mir-107	A->C	4	0	0	0	0	0	0	0	4.83052
rno-mir-107	A->C	7	14.768	1.63988	1.76235	0	10.2387	0	3.40444	3.2778
rno-mir-107	A->G	4	0	0	0	0	0	0	0	4.48638
rno-mir-107	A->G	7	0	0	0	0	0	0	0	1.64513
rno-mir-107	A->T	4	0	0	0	0	0	0	0	4.4335
rno-mir-107	C->A	3	0	0	0	0	0	3.18844	2.31877	4.45118
rno-mir-107	C->A	6	0	0	0	0	0	0	1.55838	1.432
rno-mir-107	C->G	3	0	0	0	0	0	1.11123	0	0
rno-mir-107	C->T	3	3.5077	0	0	0	2.39152	3.20311	0	3.05133
rno-mir-107	C->T	6	8.00822	0	2.6837	0	5.0005	3.47295	4.13082	4.95958
rno-mir-107	G->A	2	2.52691	0	0	0	0	0	0	2.60955
rno-mir-107	G->C	2	0	0	0	0	0	0	0	1.01296
rno-mir-107	G->T	2	4.47688	0	1.69111	0	2.91326	3.45466	0	3.71669
rno-mir-107	G->T	5	8.23299	0	2.093	0	2.6684	3.58722	0	4.36872
rno-mir-107	T->C	8	0.909479	0	0	0	0	0	0	1.35404
rno-miR-107	A->C	7	96.3832	14.1018	25.0632	37.0487	54.48	18.6301	22.0758	19.2126
rno-miR-107	A->C	12	20.6464	3.27507	1.36257	3.26148	7.36353	25.7942	28.9899	1.94434
rno-miR-107	A->C	14	147.143	13.2843	7.60754	13.0358	21.0586	17.1557	4.66797	4.90903
rno-miR-107	A->G	7	6.34472	6.20117	5.89213	4.98228	5.69094	9.60897	4.39223	9.23789
rno-miR-107	A->G	12	4.57825	5.7847	4.21054	3.99027	7.28583	9.94218	5.85332	7.57001
rno-miR-107	A->G	14	8.35159	7.2537	6.17014	4.21594	3.96317	9.81795	4.48624	7.03926
rno-miR-107	A->T	7	4.12391	3.41618	4.28877	3.58342	3.25789	8.36754	2.04661	9.481
rno-miR-107	A->T	12	2.02489	1.99825	3.0245	2.31101	3.13451	7.64168	2.40292	5.60204
rno-miR-107	A->T	14	13.6174	4.14482	6.23441	4.71005	3.68556	8.67811	2.58556	8.59559
rno-miR-107	C->A	6	2.08499	8.01932	5.73779	2.53841	0.712509	6.22004	6.43526	8.37144
rno-miR-107	C->A	13	5.47972	15.9284	11.9178	2.93383	0.864834	7.33761	2.8801	13.9098
rno-miR-107	C->A	18	0.530062	0.685871	0	0	0	0.831429	10.1355	1.91203
rno-miR-107	C->G	6	1.96319	2.88351	2.37799	3.2401	1.15311	5.12313	11.3271	5.62495
rno-miR-107	C->G	13	1.67753	2.66986	3.28285	1.62824	1.16035	4.07674	1.38231	5.59915
rno-miR-107	C->G	18	0.740805	0	0	0	0	1.9307	0	2.7882
rno-miR-107	C->T	6	30.6046	28.873	23.0785	17.4537	24.8288	23.7786	25.1323	26.4535
rno-miR-107	C->T	13	28.5769	23.5834	21.4362	14.8997	18.756	26.7497	15.6924	36.1362
rno-miR-107	C->T	18	2.37306	0.615858	2.05685	1.62119	3.18327	2.20652	3.22211	5.4266
rno-miR-107	G->A	5	4.74372	7.03645	7.64498	5.28324	3.59873	10.5721	5.92584	14.4121
rno-miR-107	G->A	10	4.29579	4.31083	4.98094	3.22507	3.55721	8.16217	2.91145	11.2055
rno-miR-107	G->A	15	16.5469	4.61704	8.05216	8.14371	12.3835	10.0988	4.21676	12.9265
rno-miR-107	G->A	16	2.99607	2.75052	2.9522	0	2.45855	5.06536	45.9019	5.35877
rno-miR-107	G->A	17	5.06143	2.20468	3.28074	7.67276	13.3077	3.84348	1.821	5.37934
rno-miR-107	G->C	5	4.71086	4.45681	2.37377	2.30085	4.7134	2.83656	4.92313	3.5218
rno-miR-107	G->C	10	3.33943	2.20468	1.63318	0	1.60095	1.93469	1.31695	2.28831
rno-miR-107	G->C	15	32.2437	8.88042	4.06804	7.21709	20.7305	3.03396	8.00558	4.37089
rno-miR-107	G->C	16	4.53137	1.75735	0.870818	1.03077	1.79669	2.97709	50.7453	1.81567
rno-miR-107	G->C	17	6.13398	2.69711	2.05685	0	8.43858	2.27896	2.73329	2.23471
rno-miR-107	G->T	5	52.3632	19.4678	26.4285	18.4506	17.8178	25.2992	12.584	24.1938
rno-miR-107	G->T	10	5.5298	5.42868	3.01013	0	2.4022	4.45523	3.10751	4.13123
rno-miR-107	G->T	15	99.3713	17.0066	33.357	41.0845	75.3222	40.7918	28.7026	47.19
rno-miR-107	G->T	16	23.2903	6.05537	8.48428	8.82764	9.53534	13.568	53.2091	8.991
rno-miR-107	G->T	17	14.4463	6.38287	5.29868	5.90809	5.55806	13.3313	7.7334	11.1878
rno-miR-107	T->A	8	0.758033	2.48707	0	2.01503	0.850362	7.16956	0	8.61801
rno-miR-107	T->A	9	0.817329	2.16317	2.1021	0	0.781435	0	2.83982	3.19245
rno-miR-107	T->A	11	1.06012	1.07744	0.943122	0	0	0	0	3.32329
rno-miR-107	T->A	19	0	0	0	0	0	0	0	0.671876
rno-miR-107	T->C	8	3.05457	4.98966	4.02661	1.88025	2.19922	3.53543	6.10758	4.68545
rno-miR-107	T->C	9	3.1327	3.80306	2.90378	2.13269	2.78835	2.83457	5.23289	4.44507
rno-miR-107	T->C	11	3.31619	2.3115	1.50612	1.82047	1.28183	0	2.25521	4.45535
rno-miR-107	T->C	19	1.24202	0	0	0	0.979078	0	0	1.01296
rno-miR-107	T->G	8	6.41564	0	1.03403	0	0	0.934112	3.18629	1.49444
rno-miR-107	T->G	9	0	0	0	0	1.17292	0	2.22387	0.852703
rno-miR-107	T->G	11	8.02145	2.88585	5.27649	17.214	13.9127	28.2416	10.1534	30.483
rno-miR-107	T->G	19	0	0	0	0	0.824853	0	0	0
rno-miR-10a-5p	T->A	12	6.37276	34.5137	0	0	0	2.35502	0	1.80032
rno-miR-10b	A->T	10	33.8054	20.483	0	0	1.88353	0	2.2006	2.52942
rno-miR-1224	A->C	7	0	0	0	0	0.667191	1.41529	0	0
rno-miR-1224	G->T	6	0	0	0	0	0	0	0.492403	0
rno-miR-1224	T->G	17	0	0	0	0	0	0	0	0.732152
rno-mir-124-2	A->C	2	3.88352	0	0	8.42315	3.98261	6.22801	0	0
rno-mir-124-2	A->C	3	0	4.68723	11.2944	53.7776	37.2697	77.2507	122.51	16.9546
rno-mir-124-2	A->C	7	17.4704	7.0498	19.0051	44.4338	50.9018	14.3922	32.5254	16.1172
rno-mir-124-2	A->G	2	2.85745	3.84582	5.80968	17.4208	4.7598	10.4536	5.65098	6.33653
rno-mir-124-2	A->G	3	2.24765	3.1659	5.82828	16.325	5.65475	26.212	9.3813	7.92066
rno-mir-124-2	A->G	7	0	0	7.15259	16.0821	5.01687	11.1465	8.64956	8.79538
rno-mir-124-2	A->T	2	0	0	0	0	0	2.56274	0	0
rno-mir-124-2	A->T	3	1.13745	0	7.00862	19.5979	2.02898	33.2236	9.62839	11.6473
rno-mir-124-2	A->T	7	0	0	3.58539	9.85016	1.34162	7.88599	5.35614	0
rno-mir-124-2	C->A	6	1.06093	2.05527	4.17544	9.9004	0.895679	8.99413	12.1602	6.19757
rno-mir-124-2	C->A	8	0	4.23395	6.18071	12.3557	1.10056	10.0775	13.3342	8.86594
rno-mir-124-2	C->G	6	0	0	3.66298	0	2.02708	9.256	16.4707	5.55061
rno-mir-124-2	C->G	8	0	0	3.75705	8.39146	4.63723	6.56667	0	5.95864
rno-mir-124-2	C->T	6	4.93763	4.67641	15.005	38.985	9.78888	26.0282	24.1038	24.7701
rno-mir-124-2	C->T	8	15.1242	15.2799	37.4061	98.8773	29.423	59.2928	67.8709	54.6056
rno-mir-124-2	G->A	4	4.10788	3.64048	10.1634	36.971	7.74923	16.9819	6.46031	32.8202
rno-mir-124-2	G->A	5	5.02056	4.59918	13.4325	44.7348	8.13194	28.8678	30.3314	24.6678
rno-mir-124-2	G->C	4	2.91795	1.34919	4.7321	28.0973	7.89513	10.8058	7.91782	57.2126
rno-mir-124-2	G->C	5	0	0	3.37376	12.1615	5.17037	9.49523	30.0825	6.08731
rno-mir-124-2	G->T	4	20.9569	10.5741	50.8879	107.465	68.3508	35.8065	67.2609	71.1816
rno-mir-124-2	G->T	5	0	12.4135	40.9898	74.226	25.2994	65.9082	55.4558	28.5836
rno-miR-125a-5p	A->C	7	3.51812	2.86456	6.36505	4.79262	7.38144	1.07102	2.26057	4.60114
rno-miR-125a-5p	A->C	9	0	0	0.818175	0	0	0	0	0.491048
rno-miR-125a-5p	A->C	16	0	0	0.891535	0	0	5.94386	5.1022	0
rno-miR-125a-5p	A->G	7	0.378616	0	1.76869	1.29798	0	1.56615	0	2.09214
rno-miR-125a-5p	A->G	9	0	0	0	0	0	0.664273	0	0.990937
rno-miR-125a-5p	A->G	16	0	0	0.928743	0	0	0.557606	0	0.871108
rno-miR-125a-5p	A->T	7	0	0	0	0.921432	0	0	0	0.942394
rno-miR-125a-5p	A->T	16	0	0	0	0	0	0	0	0.601313
rno-miR-125a-5p	C->A	12	0	0	1.34713	0.961235	0	1.68078	0	0.941671
rno-miR-125a-5p	C->G	12	0	0	0	0	0	1.50367	0	0.521186
rno-miR-125a-5p	C->T	12	2.07578	3.32488	4.68368	3.1484	2.56899	2.77807	2.29102	3.80711
rno-miR-125a-5p	G->A	6	0	1.17596	1.67461	0	0	1.43322	0.692945	1.81423
rno-miR-125a-5p	G->A	8	0	0	1.22007	0.800399	0	0	0	1.64441
rno-miR-125a-5p	G->C	6	0	0	0.782022	0	0	0	1.37873	0
rno-miR-125a-5p	G->C	8	0	0.865052	0	0	2.50351	0.732729	2.47902	0.930661
rno-miR-125a-5p	G->T	6	0	0	2.35029	0	0	4.00157	5.07801	1.03208
rno-miR-125a-5p	G->T	8	3.53295	4.92578	14.5971	6.8678	0	2.23042	0	6.8021
rno-miR-125a-5p	T->A	5	0	0	1.18392	0	0	1.04078	0	1.34303
rno-miR-125a-5p	T->A	13	0	0	0.74587	0	0	0	0	0.710854
rno-miR-125a-5p	T->A	14	0	0	0	0	0	1.397	0	0.902692
rno-miR-125a-5p	T->A	15	0	0	0	0	0	0	0	0.430772
rno-miR-125a-5p	T->C	5	0	0	2.07651	0	0	1.18367	0	1.15264
rno-miR-125a-5p	T->C	13	1.27327	3.1244	2.29342	2.14658	1.49204	1.81371	1.91858	2.92354
rno-miR-125a-5p	T->C	14	0	0	0	0	0	1.36676	0.543433	1.42171
rno-miR-125a-5p	T->C	15	0	0	0	0	0	0.557606	0	1.0005
rno-miR-125a-5p	T->G	5	0	0	0	0	0	0	1.51302	0
rno-miR-125a-5p	T->G	13	0	0	0	0	0	0.839396	0	0
rno-miR-125a-5p	T->G	14	0	0	0	0	0	0	0	0.680716
rno-mir-125b-2	A->C	7	0	0	27.6739	25.3861	37.205	3.88332	8.34338	7.26373
rno-mir-125b-2	A->G	7	0	0	7.24813	4.48112	2.77731	3.17449	2.67091	3.18378
rno-mir-125b-2	A->T	7	0	0	3.14458	2.51132	0	0	0	1.78409
rno-mir-125b-2	C->A	2	0	0	8.172	4.49584	0.545711	5.22943	0	3.29259
rno-mir-125b-2	C->A	3	0	0	12.6434	9.60693	2.79712	22.7287	0	11.0203
rno-mir-125b-2	C->A	4	0	0	6.84201	4.18862	0	4.2658	0	12.7271
rno-mir-125b-2	C->G	2	0	0	1.5465	0	0	0	0	0
rno-mir-125b-2	C->G	3	0	0	1.22007	0.966035	0	2.31083	0	0
rno-mir-125b-2	C->G	4	0	0	1.81922	0	0	0	0	10.4197
rno-mir-125b-2	C->T	2	9.95218	7.61694	18.5933	12.743	11.3566	12.2594	4.94253	5.42877
rno-mir-125b-2	C->T	3	15.3149	8.27773	23.9396	17.9618	23.7442	10.3676	5.58116	6.29682
rno-mir-125b-2	C->T	4	7.96495	4.46168	13.8686	9.71617	9.37759	5.84028	0	10.7276
rno-mir-125b-2	G->A	6	0	2.04101	6.62298	3.04876	1.83288	3.82283	2.22685	2.2847
rno-mir-125b-2	G->A	8	0	1.42515	4.57945	2.74107	2.28605	0	0	2.31628
rno-mir-125b-2	G->C	6	0	0	1.19936	0	8.54405	2.20815	4.55875	0
rno-mir-125b-2	G->C	8	0	0	4.06317	0	0	0	0	1.14163
rno-mir-125b-2	G->T	6	2.11784	0	7.30394	9.93592	4.83488	12.1938	16.343	2.11344
rno-mir-125b-2	G->T	8	0	0	49.8565	26.2271	42.447	7.89884	9.66719	8.74427
rno-mir-125b-2	T->A	5	0	0	3.6581	2.11482	0	3.25726	0	2.09503
rno-mir-125b-2	T->C	5	0	0	6.97541	4.61398	1.92541	3.82482	6.3481	2.12445
rno-mir-125b-2	T->G	5	0	0	1.50823	0	0	0	0	0
rno-mir-127	C->T	2	0	0	0	0	0	5.13979	0	0
rno-mir-127	A->C	5	0	0	0	0	0	0	12.9015	0
rno-mir-127	C->T	7	5.09588	2.75882	0	0	0	0	4.21258	8.01308
rno-mir-127	C->T	8	0	0	0	0	0	0	9.79253	6.9781
rno-mir-127	G->A	3	0	0	0	0	0	4.24987	5.27437	0
rno-mir-127	G->A	4	0	0	0	0	0	0	0	6.68717
rno-mir-127	G->T	3	0	0	0	0	0	3.63177	0	0
rno-mir-127	G->T	4	0	0	0	0	0	2.24871	10.5213	7.75623
rno-mir-127	T->C	6	0	0	0	0	0	1.72733	8.72776	1.1438
rno-mir-127	T->A	6	0	0	0	0	0	0	2.64226	0
rno-mir-127	T->G	6	0	0	0	0	0	0	8.36845	0
rno-miR-127	A->C	5	0.802505	0	0	0	0	0	5.94553	0.551324
rno-miR-127	A->C	14	3.90075	0	0	0	0	5.09252	2.81117	0.942394
rno-miR-127	A->G	5	0.652661	0	0	0	1.16569	2.68571	1.64104	1.87667
rno-miR-127	A->G	14	1.52929	1.77522	0.707606	1.05137	1.17292	4.70641	2.39934	3.01613
rno-miR-127	A->T	14	1.11942	0	0	0	0	2.911	0	2.76691
rno-miR-127	C->A	7	0	0	0	0	0	1.7333	0	1.55327
rno-miR-127	C->A	8	0	0	0	0	0	0	0	2.23905
rno-miR-127	C->A	11	0	0	0	0	0	2.10184	0	0
rno-miR-127	C->A	16	0.514437	0	0	0	0	2.05331	18.603	1.99288
rno-miR-127	C->G	8	0	0	0	0	0	1.4133	0	1.59586
rno-miR-127	C->G	11	0	0	0	0	0	1.0368	0	1.75684
rno-miR-127	C->G	16	0	0.685871	0	0	0	0	0	0
rno-miR-127	C->T	7	4.21285	2.53218	0	0	0	5.22056	4.6089	6.06512
rno-miR-127	C->T	8	2.53973	1.84992	0.96067	1.08023	1.74794	5.09959	4.93029	5.51091
rno-miR-127	C->T	11	1.71839	1.45005	0	0	1.36523	2.75815	1.01793	2.96019
rno-miR-127	C->T	16	2.18836	2.00889	1.19724	0.961101	2.66533	5.12386	17.2744	6.50184
rno-miR-127	G->A	9	0	1.30173	0	0	1.0461	3.43673	3.25254	3.70408
rno-miR-127	G->A	13	0	0.694171	0.599149	0	0	0	1.41543	4.03487
rno-miR-127	G->A	15	0.819733	0.943365	0	0	1.95246	3.85543	1.7431	3.35271
rno-miR-127	G->C	9	0	0	0	0	0	0.831429	3.79149	0
rno-miR-127	G->C	15	2.04693	0.764184	0	0	1.99777	0	2.23193	1.8532
rno-miR-127	G->T	9	2.63789	1.90929	0.763418	0.746947	2.09031	4.62999	7.13267	3.26679
rno-miR-127	G->T	13	0.726782	0	0	0	2.45629	3.97966	3.58379	3.25578
rno-miR-127	G->T	15	2.75568	1.51177	1.48963	2.67337	4.76405	7.94375	8.15329	8.04643
rno-miR-127	T->A	6	0	0	0	0	0	0	1.72162	0
rno-miR-127	T->A	10	0.87903	0	0	0	0	2.33709	0	1.83552
rno-miR-127	T->A	12	0	0	0	0	0	2.79799	0	0
rno-miR-127	T->A	17	0	0	0	0	0	1.7918	0.638333	0
rno-miR-127	T->A	18	0	0	0	0	0	0	0	1.21436
rno-miR-127	T->C	6	0	0	0	0	0	1.59241	5.53729	0
rno-miR-127	T->C	10	2.53492	1.95674	0.728323	0	1.03163	2.41388	2.3125	3.04554
rno-miR-127	T->C	12	0	0	0	0	0	3.29112	4.28032	1.84653
rno-miR-127	T->C	17	1.15388	0.873353	0	0	1.2129	2.07957	1.84606	2.05677
rno-miR-127	T->C	18	1.95878	0.764184	0	0	3.17413	1.65688	9.95998	2.21703
rno-miR-127	T->G	6	0	0	0	0	0	0	6.10669	0
rno-miR-127	T->G	10	1.00163	0.615858	0	0	0	1.05074	0	0
rno-miR-127	T->G	12	0	0	0	0	0	2.48994	0	0
rno-miR-127	T->G	18	0.726782	0	0	0	0	0	0	1.18277
rno-mir-128-2	A->C	3	0	0	3.40927	19.5449	36.4468	105.044	466.405	24.8748
rno-mir-128-2	A->C	5	0	0	0	8.3187	25.895	12.4472	370.245	13.1627
rno-mir-128-2	A->G	3	0	0	6.29761	17.9607	26.5235	95.3471	80.665	74.2755
rno-mir-128-2	A->G	5	0	0	6.54223	13.7991	14.8522	57.7815	95.2729	57.9572
rno-mir-128-2	A->T	3	0	0	4.49383	9.01798	9.43511	73.0311	58.6406	34.8509
rno-mir-128-2	A->T	5	0	0	2.54226	8.79105	4.04693	37.866	77.0397	38.3009
rno-mir-128-2	C->A	2	0	0	7.99928	15.6254	4.25678	82.3122	55.7435	58.3107
rno-mir-128-2	C->A	4	0	0	2.16425	11.0488	3.73658	25.4459	18.084	111.82
rno-mir-128-2	C->G	2	0	0	0	0	4.89232	30.5805	0	15.1326
rno-mir-128-2	C->G	4	0	0	0	16.5931	5.12849	22.6604	20.463	202.16
rno-mir-128-2	C->T	2	0	0	9.09253	24.4379	23.4707	91.1541	62.8813	66.8532
rno-mir-128-2	C->T	4	0	3.13505	15.2307	45.9674	52.6308	134.127	93.905	306.37
rno-mir-128-2	G->A	6	0	0	5.13717	14.7175	13.3747	68.9734	107.538	67.1433
rno-mir-128-2	G->A	8	0	0	8.85637	25.86	52.3775	73.1442	77.0134	91.5048
rno-mir-128-2	G->C	6	0	0	0	5.70972	11.4999	38.1832	193.267	19.8072
rno-mir-128-2	G->C	8	0	0	7.21621	28.3726	113.106	30.2981	313.342	38.1889
rno-mir-128-2	G->T	6	2.61586	0	17.0428	75.8167	88.4483	349.733	645.63	126.258
rno-mir-128-2	G->T	8	0	4.89492	78.964	148.268	500.884	175.118	191.031	292.272
rno-mir-128-2	T->A	7	0	0	12.0853	24.1625	15.085	88.6281	125.195	77.2737
rno-mir-128-2	T->C	7	0	3.30124	12.2597	24.6684	35.9332	79.9096	178.759	81.2958
rno-mir-128-2	T->G	7	0	0	6.34539	24.8338	17.911	81.304	120.25	23.3591
rno-miR-128	C->A	11	0	0	2.33169	3.89807	2.41667	0	0	0
rno-miR-128	C->A	18	0	0	1.51246	3.66461	2.19008	0	0	0
rno-miR-128	C->G	11	0	0	0	6.05857	15.8255	0	8.9107	0
rno-miR-128	C->G	18	0	0	1.67144	3.75661	0	0	0	0
rno-miR-128	C->T	18	0	1.40494	0	0	0	0	0	0
rno-miR-128	T->C	19	0	0	0	1.28869	2.38049	2.2527	2.09047	2.2773
rno-miR-128	T->G	17	0	0	0.653906	0	0	0	0	0
rno-miR-129*	A->C	17	0	0	0	0	0	0	0	1.15264
rno-miR-129*	A->G	14	0	0	0	0	0	0	0	0.46091
rno-miR-129*	C->A	11	0	0	0	0	0	0	0	0.710854
rno-miR-129*	C->T	10	0	0	0	0	0	0	0	2.29716
rno-miR-129*	C->T	12	0	0	0	0	0	0	0	1.20263
rno-miR-129*	C->T	13	0	0	0	0	0	0	0	1.3636
rno-miR-130a	A->C	7	4.4869	0	0	0	0	0	0	0
rno-miR-130a	A->C	8	1.48481	0	0	0	0	0	0	0
rno-miR-130a	A->C	13	0.952349	0	0	0	0	0	0	0
rno-miR-130a	A->C	14	2.37066	0	0	0	0	0	0	0
rno-miR-130a	A->C	15	1.1046	0	0	0	0	0	0	0
rno-miR-130a	A->C	16	1.52768	0	0	0	0	0	0	0
rno-miR-130a	A->G	7	1.00083	0	0	0	0	0	0	0
rno-miR-130a	A->T	7	0.726782	0	0	0	0	0	0	0
rno-miR-130a	C->T	6	1.39827	1.10595	0.67251	0	0	0	0	0
rno-miR-130a	G->A	5	0.896257	0	0	0	0	0	0	0
rno-miR-130a	G->C	5	0.834557	0	0	0	0	0	0	0
rno-miR-130a	G->T	5	1.73843	0	0	0	0	0	0	0
rno-miR-130a	G->T	18	1.63866	0	0	0	0	0	0	0
rno-mir-130b	T->C	4	1.01645	0	0	0	0	0	0	0
rno-miR-130b	A->C	7	5.60151	0	1.63952	0	0	0	0	0
rno-miR-130b	A->C	8	1.08897	0	0	0	0	0	0	0
rno-miR-130b	A->C	14	1.93355	0	0	0	0	0	0	0
rno-miR-130b	A->C	15	2.05374	0	0	0	0	0	0	0
rno-miR-130b	A->C	16	1.14987	0	0	0	0	0	0	0
rno-miR-130b	A->G	7	0.758033	0	0	0	0	0	0	0
rno-miR-130b	C->T	6	1.24442	0.685871	0.454541	0	0	0	0	0
rno-miR-130b	G->A	5	0.636235	0	0	0	0	0	0	0
rno-miR-130b	G->A	13	0.71356	0	0	0	0	0	0	0
rno-miR-130b	G->C	5	0.484788	0	0	0	0	0	0	0
rno-miR-130b	G->T	5	1.43554	0	0	0	0	0	0	0
rno-miR-130b	G->T	13	0	0	0.9835	0	0	0	0	0
rno-miR-130b	G->T	18	1.24122	0	0	0	0	0	0	0
rno-miR-130b	T->C	12	0	0.545846	0	0	0	0	0	0
rno-mir-132	C->T	4	0	0	0	0	0	0	0	2.01201
rno-miR-132	A->G	5	0	0	0	0	0	0	0	1.56428
rno-miR-132	A->G	12	0	0	0	0	0	0	0	0.901246
rno-miR-132	A->T	12	0	0	0	0	0	0	0	0.872554
rno-miR-132	C->A	8	0	0	0	0	0	0	0	0.812278
rno-miR-132	C->A	15	0	0	0	0	0	0	0	3.92999
rno-miR-132	C->T	8	0	0	0	0	0	0	0	1.71497
rno-miR-132	C->T	15	0	0	0	0	0	0	0	1.58485
rno-miR-132	G->A	6	0	0	0	0	0	0	0	1.54515
rno-miR-132	G->A	13	0	0	0	0	0	0	0	1.55472
rno-miR-132	G->C	13	0	0	0	0	0	0	0	1.03281
rno-miR-132	G->T	6	0	0	0	0	0	0	0	0.801268
rno-miR-132	G->T	13	0	0	0	0	0	0	0	2.74416
rno-miR-132	T->A	7	0	0	0	0	0	0	0	0.841693
rno-miR-132	T->C	7	0	0	0	0	0	0	0	1.09164
rno-miR-132	T->C	9	0	0	0	0	0	0	0	0.491048
rno-miR-134	G->T	8	0	0.585002	0	0	0	0	0	0
rno-miR-134	G->T	9	0	0.585002	0	0	0	0	0	0
rno-miR-135a	C->T	15	0.652661	1.26492	0	0	0	0	0	0.400634
rno-miR-135a	C->T	16	1.00243	1.94483	1.21479	0	0	0	0	0.750556
rno-miR-135a	G->T	5	0.575336	0	0	0	0	0	0	0
rno-miR-135a*	A->C	8	0.725981	0	0	0	0	0	0	0
rno-miR-135a*	A->G	13	0	0.974221	0	0	0	0	0	0
rno-miR-135a*	C->T	15	1.00243	1.84397	0	0	0	0	0	0
rno-miR-135a*	C->T	16	0	1.12489	0	0	0	0	0	0
rno-miR-135a*	G->A	14	0	0.545846	0	0	0	0	0	0
rno-miR-135a*	G->T	5	0.997623	0	0	0	0	0	0	0
rno-miR-135a*	G->T	6	0.952349	0	0	0	0	0	0	0
rno-miR-137	A->G	11	0	0	0	0	0	0	0	0.500612
rno-miR-137	A->G	16	0	0	0	0	1.0461	2.72156	3.01709	4.12762
rno-miR-139-3p	A->C	6	0	0	0	0	0	0	1.92664	0
rno-miR-139-3p	A->T	6	0	0	0	0	0	0	0.930194	0
rno-miR-139-3p	C->A	13	0	0	0	0	0	0	0	0.430772
rno-miR-139-3p	C->G	12	0	0	0	0	0	0	0	1.70179
rno-miR-139-3p	C->T	7	0	0	0	0	0	0	1.28025	0
rno-miR-139-3p	C->T	12	0	0	0	0	0	1.42326	1.07254	0
rno-miR-139-3p	C->T	13	0	0	0	0	0	0.628053	1.17819	0
rno-miR-139-3p	G->T	5	0	0	0	0	0	0.94208	0	0
rno-miR-139-3p	G->T	16	0	0	0	0	0	0.593825	0	0
rno-miR-139-3p	T->C	15	0	0	0	0	0	0	0.897067	0
rno-mir-140	A->C	2	6.79345	2.84309	0	0	0	0	0	0
rno-mir-140	A->C	5	0	1.59838	0	0	0	0	0	9.40964
rno-mir-140	A->C	7	17.9925	3.06504	0	0	5.35852	0	7.36515	0
rno-mir-140	A->G	2	2.32017	9.04678	2.19829	1.97153	1.3816	2.29091	2.25132	3.23883
rno-mir-140	A->G	5	1.98283	5.43825	1.97821	2.53572	1.03887	1.98087	1.6115	10.0763
rno-mir-140	A->G	7	2.69719	8.36091	2.77778	3.05269	4.04847	4.51137	8.43769	9.2108
rno-mir-140	A->T	5	1.07415	3.10888	0	0	0	0	0	11.1371
rno-mir-140	A->T	7	0	2.75648	0	0	0	0	4.45669	2.78081
rno-mir-140	C->A	3	0	4.87237	1.83677	0	0	1.84993	0	1.5937
rno-mir-140	C->A	4	1.19434	6.76505	3.36678	2.08373	0	7.90445	5.69396	5.57802
rno-mir-140	C->A	6	0	0	0	0	0	4.20893	0	4.26368
rno-mir-140	C->G	3	2.73525	3.64534	1.98349	0	0	0	0	2.37294
rno-mir-140	C->G	4	0	1.17	0	0	0	2.20018	0	2.23688
rno-mir-140	C->G	6	0	2.556	1.76447	0	0	0	3.37101	1.78481
rno-mir-140	C->T	3	8.45054	18.2367	7.67691	5.2444	7.269	5.80008	2.87683	8.60193
rno-mir-140	C->T	4	5.26937	14.5559	5.70187	4.29761	4.44411	6.99371	2.89533	7.86761
rno-mir-140	C->T	6	14.4042	21.3515	10.5898	6.71112	5.56828	6.9881	6.87752	8.71075
rno-mir-140	G->A	8	5.18403	6.67466	4.69384	3.04032	2.2373	3.93186	5.41224	5.38079
rno-mir-140	G->C	8	6.8856	3.55152	1.9224	2.24144	2.16457	1.24615	5.04995	1.62528
rno-mir-140	G->T	8	20.055	11.8294	5.38495	8.6077	8.54558	5.31853	22.6075	6.88263
rno-miR-140*	A->C	7	18.0994	3.71175	1.46785	0	5.64679	0	6.95004	1.4643
rno-miR-140*	A->C	14	15.351	3.38785	0	2.34188	0	1.35281	0	0.882841
rno-miR-140*	A->C	15	12.9803	2.15253	0	0	0	4.4967	0	0
rno-miR-140*	A->C	18	60.4251	14.4044	6.24075	16.4687	36.6505	2.62323	3.89715	6.09108
rno-miR-140*	A->G	7	3.09223	8.60415	3.34183	3.22783	4.43462	4.72272	8.53021	9.14169
rno-miR-140*	A->G	12	1.95718	0.772484	0	0	1.00079	0.96834	0	2.31628
rno-miR-140*	A->G	14	2.11945	5.09179	2.07229	1.47703	1.10589	2.15001	1.19609	2.42438
rno-miR-140*	A->G	15	1.80173	5.48336	1.85115	1.30643	1.03163	1.25611	1.2328	1.90464
rno-miR-140*	A->G	18	2.22802	3.88498	2.24988	3.30191	4.52109	0	1.39395	1.90609
rno-miR-140*	A->T	5	0.439515	0	0	0	0	0	0	0
rno-miR-140*	A->T	7	2.11704	3.05313	2.21056	1.27603	0.667191	0	4.08247	2.81095
rno-miR-140*	A->T	12	0.832955	0	0	0	0	0	0	0
rno-miR-140*	A->T	14	2.20599	1.75501	1.41415	1.23369	1.17292	1.34883	0.791425	2.03692
rno-miR-140*	A->T	15	0.802505	1.48326	1.75601	0	0	1.69509	0	2.10821
rno-miR-140*	A->T	18	1.21157	1.85822	1.55982	0	1.16569	0	1.10925	1.72598
rno-miR-140*	C->A	6	0.771255	4.13309	1.1446	0	0	4.20495	0	4.15341
rno-miR-140*	C->A	16	3.98729	18.698	4.73991	0	0	4.10824	3.93116	4.26368
rno-miR-140*	C->A	17	7.12599	83.7812	22.515	7.6498	0	7.90445	15.1007	27.5217
rno-miR-140*	C->A	19	0.575336	0	0	0	0	0	0	0.450623
rno-miR-140*	C->G	6	0.621411	2.81349	1.83677	1.25789	0.6908	1.34684	2.23909	1.74511
rno-miR-140*	C->G	16	0	2.90372	1.23868	0	0	1.15143	2.3313	1.55182
rno-miR-140*	C->G	17	0.604984	1.83927	0	0	0	0	0	0
rno-miR-140*	C->T	6	15.1006	21.4524	9.90078	0	5.17299	6.99208	5.50865	8.04844
rno-miR-140*	C->T	16	14.4627	20.3345	8.62108	7.95355	9.94347	7.25956	7.74685	8.25868
rno-miR-140*	C->T	17	12.1482	19.1943	8.89803	6.61764	6.36229	5.8785	23.3981	8.71003
rno-miR-140*	C->T	19	4.74492	1.66244	0	0	0	0	0	1.9752
rno-miR-140*	G->A	8	5.24573	7.04132	4.42111	3.28701	2.36601	4.07076	3.26328	5.39035
rno-miR-140*	G->A	9	4.41598	6.677	4.5264	3.36685	3.42089	4.69085	4.74317	5.43223
rno-miR-140*	G->A	10	1.98523	4.52213	2.6114	1.44007	0.962706	2.58502	5.66531	3.79377
rno-miR-140*	G->A	13	2.46281	5.42164	2.96975	4.05986	5.1483	3.97206	1.39305	4.42522
rno-miR-140*	G->A	20	0.652661	0	0	0	0	0	0	0
rno-miR-140*	G->C	8	7.21814	3.76155	1.95855	2.44419	2.30053	1.34883	3.21941	1.70541
rno-miR-140*	G->C	9	11.4647	8.07834	2.50188	4.15671	7.89513	1.52794	6.74143	2.34497
rno-miR-140*	G->C	10	1.78851	3.11484	0	0	1.06248	0.801184	6.14965	0.601313
rno-miR-140*	G->C	13	3.73207	3.62153	1.63424	4.21933	4.62276	5.33211	6.69666	3.18739
rno-miR-140*	G->T	8	20.4188	12.7336	6.03991	8.40842	8.69067	5.81167	11.2357	6.69151
rno-miR-140*	G->T	9	51.2017	20.1739	16.6296	19.2766	28.6635	11.9207	8.68598	11.4583
rno-miR-140*	G->T	10	8.7254	14.8793	5.52299	5.20424	2.79902	4.0358	9.84266	4.05344
rno-miR-140*	G->T	13	12.7323	10.4162	9.18279	15.7068	13.3348	7.16448	4.77988	9.26891
rno-miR-140*	G->T	20	0.605785	0	0	0	0	0	0	0
rno-miR-140*	T->A	11	9.36083	8.1819	2.89469	0	0	4.9556	0	3.82479
rno-miR-140*	T->C	11	17.3727	16.8003	4.47945	5.40844	3.23239	5.64614	4.47012	5.53614
rno-miR-140*	T->G	11	7.30909	10.4113	1.63529	2.31263	1.48861	2.50823	0	1.92666
rno-mir-143	A->G	3	0	0	0	0	0	1.36078	0	1.27319
rno-mir-143	A->G	5	0	0	0	0	0	0	0	1.07179
rno-mir-143	A->G	8	0	0	0	0	0	0	0	1.38128
rno-mir-143	A->T	3	0	0	0	0	0	0	0	0.801991
rno-mir-143	G->A	2	0	0	0	0	0	0	0	2.14574
rno-mir-143	G->A	4	0	0	0	0	0	0	0	3.25056
rno-mir-143	G->T	4	0	0	0	0	0	0.909844	0	4.08068
rno-mir-143	T->C	6	0	0	0	0	0	0	4.18034	0.790981
rno-mir-143	T->G	6	0	0	0	0	0	0	4.98669	0
rno-miR-143	A->G	5	0	0	0	0	0	0	0	1.13206
rno-miR-143	A->G	8	0	0	0	0	0	1.05074	0	1.46141
rno-miR-143	A->G	9	0	0	0	0	0	1.36676	0	1.04093
rno-miR-143	A->G	12	0	0	0	0	0	0.875616	0	1.19234
rno-miR-143	A->T	8	0	0	0	0	0	0	0	0.46091
rno-miR-143	C->A	13	0	0	0	0	0	0	0	0.841693
rno-miR-143	C->G	13	0	0	0	0	0	0	0	0.560888
rno-miR-143	C->T	13	0.952349	1.1534	0	0	0	2.0151	1.60792	4.42827
rno-miR-143	G->A	7	0	0	0	0	0	0.696509	0	0.922543
rno-miR-143	G->A	10	0	0	0	0	0	0	0	0.491048
rno-miR-143	G->A	15	0	0	0	0	0	0.803176	0	0
rno-miR-143	G->C	15	0	0	0	0	0	0	1.1558	0.790981
rno-miR-143	G->T	7	0	0	0	0	0	0	0	0.741715
rno-miR-143	G->T	15	0	0	0	0	0	2.77372	6.06281	2.06272
rno-miR-143	T->A	14	0	0	0	0	0	0	0	0.972532
rno-miR-143	T->A	16	0	0	0	0	0	1.15541	2.56139	1.07106
rno-miR-143	T->C	6	0	0	0	0	0	0	2.69478	0.790981
rno-miR-143	T->C	14	0	0	0	0	0	1.15541	0	1.15191
rno-miR-143	T->C	16	0	1.17596	0	0	0	4.50267	4.83271	2.35165
rno-miR-143	T->G	6	0	0	0	0	0	0	2.88727	0
rno-miR-143	T->G	16	0	0	0	0	0	0	0.733233	0
rno-miR-146b	A->T	16	0	0	0	0	0	0	0	0.480761
rno-miR-146b	C->T	14	0	0	0	0	0	0	0	0.601313
rno-miR-146b	C->T	15	0	0.585002	0	0	0	0	0	0.521186
rno-miR-148b-3p	C->G	10	1.13505	0	0	0	0	0	0	0
rno-miR-151	A->C	7	0	0	0	0	0.500394	0	0	0
rno-miR-151	G->T	15	0	0	0	0	0	0	0	0.450623
rno-mir-151*	A->G	3	0	0	0.927687	2.78975	2.26814	4.82902	9.15152	11.6368
rno-miR-151*	C->T	14	0	0.585002	0	0	0	0	0	0
rno-miR-151*	G->T	8	0.651059	0	0	0	0	0	0	0
rno-mir-152	G->T	4	1.19595	0	0	0	0	0	0	0
rno-miR-152	A->C	15	0.469964	0	0	0	0	0	0	0
rno-miR-15b	C->A	12	68.6685	315.611	371.283	517.52	35.0185	112.268	56.7668	86.6157
rno-mir-16	A->G	5	0	0	0	0	0	0	0	0.571175
rno-mir-16	C->T	4	0	0	1.6725	0	0	0	0	0
rno-miR-16	A->C	8	1.05932	0	0	0	0	0	0	0
rno-miR-16	A->C	13	2.07017	0	0.855383	1.02034	0	0	0	0
rno-miR-16	A->C	14	3.27613	0	0	0	0	0	0	0
rno-miR-16	A->G	5	0	0	0	0	0	0	0	1.28131
rno-miR-16	A->G	13	0	0	0.783079	0	0	0	0	0.560888
rno-miR-16	A->T	14	0	0	1.0021	0	0	0	0	0
rno-miR-16	C->T	7	1.41069	1.84757	1.87503	0	0	0	0.743975	0.752002
rno-miR-16	C->T	9	1.87064	0.825896	1.18181	0	0	0	0	0
rno-miR-16	G->T	6	4.56102	0	6.05511	0	0	0	0	0
rno-mir-181a-1	A->G	4	0	0	0	0	0	0	0	1.14235
rno-mir-181a-1	C->A	3	0	0	0	0	0	1.49172	0	0
rno-mir-181a-1	C->T	3	1.60822	0	0	0	0	0	0	0
rno-mir-181a-1	C->T	7	2.22802	0	5.67904	0	11.2915	0	0	0
rno-mir-181a-1	T->C	6	0	0	0.961726	0	0	0	0	0
rno-miR-181a*	G->T	7	0	0	0	0.74984	0.500394	0	0	0
rno-miR-181a*	G->T	14	0	0	0.454541	0	0	0	0	0
rno-miR-181b	T->G	19	0	0	0	0	0	0.626061	0.539852	0
rno-miR-181c	A->C	8	1.32936	0	0	0	0	0	0	0
rno-miR-181c	A->C	9	0.78688	0	0	0	0	0	0	0
rno-miR-181c	A->C	20	2.24205	0	0	0	0	0	0	0
rno-miR-181c	A->G	20	0.846978	0	0	0	0	0	0	0
rno-miR-181c	C->A	7	0	0	0.690058	0	0	0.523378	0	0
rno-miR-181c	C->T	7	1.62304	0	0.943122	0	0	0	0	0
rno-miR-181c	C->T	10	3.06739	0	0	1.80802	1.78602	0	0	0.942394
rno-miR-181c	C->T	15	3.33823	0	1.1446	1.58612	1.11693	0	0	0
rno-miR-181c	G->A	16	1.25845	0	0	0	0.583792	0	0	0
rno-miR-181c	G->T	13	0.953952	0	0	0	0	0.698501	0	0
rno-miR-181c	G->T	16	0.953952	0	0	1.38156	0	0.86964	0	0
rno-miR-181c	G->T	17	0.863404	0	0	0	0	0	0	0
rno-miR-181c	G->T	19	0.84858	0	0	0	0	0	0	0
rno-miR-181c	T->A	14	2.10222	0	0	0	0.636346	0	0	0
rno-miR-181c	T->A	18	0.909479	0	0	0	0	0	0	0
rno-miR-181c	T->C	6	0.409065	0	0	0	0	0	0	0
rno-miR-181c	T->C	14	3.8727	0	0	1.33918	1.09676	0	0	0
rno-miR-181c	T->C	18	10.4682	0	0	1.65877	2.38202	0	0	0
rno-miR-181c	T->G	14	2.16072	0	0	1.23927	0	1.15342	0	0
rno-miR-181c	T->G	18	11.2663	0	0.9835	0	6.89742	0	0	0.500612
rno-mir-181d	A->C	8	1.06012	0	0	0	0	0	0	0
rno-miR-181d	A->C	8	5.21408	0	0	0	0.674428	0	0	0
rno-miR-181d	A->G	8	2.61625	0	0	0	0	0	0	0
rno-miR-181d	A->T	8	2.03691	0	0	0	0	0	0	0
rno-miR-181d	C->A	16	0.956355	0	0.707606	0	0	0	0	0
rno-miR-181d	C->T	7	15.0489	2.30789	0	0	2.03812	0	0	0
rno-miR-181d	C->T	16	6.41603	0	0	0	0	0	0	0
rno-miR-181d	G->A	17	0	0	0	0	0.674428	0	0	0
rno-miR-181d	G->A	20	2.12666	0	0	0	0	0	0	0
rno-miR-181d	G->C	18	1.80894	0	0	0	0	0	0	0
rno-miR-181d	G->C	20	2.36304	0	0	0	0	0	0	0
rno-miR-181d	G->T	11	3.93841	0	0.72621	0	0	0	0	0
rno-miR-181d	G->T	14	1.57937	0	1.03614	0	0.500394	0	0	0
rno-miR-181d	G->T	17	5.51416	0	0	0	0.810381	0	0	0
rno-miR-181d	G->T	18	11.4234	0	0.997878	0	0.850362	0	0	0
rno-miR-181d	G->T	20	10.477	0	1.22007	0	3.12882	0	0	0.510899
rno-miR-181d	T->A	19	3.94762	0	0	0	0	0	0	0
rno-miR-181d	T->C	5	2.5249	0	0	0	0	0	0	0
rno-miR-181d	T->C	6	1.80974	0	0	0	0	0	0	0
rno-miR-181d	T->C	10	2.34221	0	0	0	0	0	0	0
rno-miR-181d	T->C	13	1.91591	0	0	0	0	0	0	0
rno-miR-181d	T->C	15	3.49929	0	0	0	0	0	0	0
rno-miR-181d	T->C	19	18.1014	0	0	0	3.14899	0	0	0
rno-miR-181d	T->G	12	1.56615	0	0	0	0	0	0	0
rno-miR-181d	T->G	15	1.43874	0	0	0	0	0	0	0
rno-miR-181d	T->G	19	44.849	5.62573	4.23167	7.50296	17.3136	0	0	1.23059
rno-mir-185	A->C	4	0	0	0	0	0	2.14168	0	15.0995
rno-mir-185	A->C	6	0	0	0	0	0	0	9.57052	0
rno-mir-185	A->C	8	0	0	0	0	0	0	19.4651	0
rno-mir-185	A->G	4	0	0	3.00526	0	0	5.58801	4.43042	9.40731
rno-mir-185	A->G	6	0	0	1.52789	0	0	4.93568	6.46629	4.26062
rno-mir-185	A->G	8	0	0	1.58371	0	0	4.95796	0	4.87962
rno-mir-185	A->T	4	0	0	0	0	0	1.76753	0	10.7879
rno-mir-185	A->T	6	0	0	0.890479	0	0	0	5.19977	0
rno-mir-185	A->T	8	0	0	0	0	0	2.66144	0	2.8308
rno-mir-185	G->A	3	0	0	0	0	0	8.87478	9.4947	3.36227
rno-mir-185	G->A	5	0	0.834196	0	0	0	0	0	4.79788
rno-mir-185	G->A	7	0	1.83927	1.23868	0	0	4.44292	0	4.80455
rno-mir-185	G->A	2	0	1.38834	0	0	0	0	0	0
rno-mir-185	G->C	5	0	0	0	0	0	0	0	1.52386
rno-mir-185	G->T	2	0	0	0	0	0	3.53905	2.57899	4.02314
rno-mir-185	G->T	3	0	0	1.17969	0	0	8.9934	3.84253	3.50718
rno-mir-185	G->T	5	0	0	2.01859	0	0	7.49408	0	4.25918
rno-mir-185	G->T	7	0	0	0	0	0	7.26481	0	0
rno-miR-185	A->C	6	0.831352	0	0.707606	0	0	1.25611	10.1686	1.23421
rno-miR-185	A->C	8	1.31774	0	0	0.716763	0.712509	0.728745	10.4586	1.11366
rno-miR-185	A->C	9	1.9087	0.881653	1.23234	0	0.721645	1.71302	8.83637	1.20263
rno-miR-185	A->C	10	1.12343	0	0	0	0	1.48375	1.89709	2.68011
rno-miR-185	A->C	14	3.83824	3.78537	1.51035	1.81877	0.6889	17.9363	7.85605	1.92521
rno-miR-185	A->G	6	0	2.39107	1.98243	0	0	5.77309	5.74858	5.17143
rno-miR-185	A->G	8	0.773658	2.13358	1.96594	0	0	5.34443	3.08423	4.98988
rno-miR-185	A->G	9	0	0	0	0	0	0	2.66166	2.78153
rno-miR-185	A->G	10	0	0	0	0	0	0	0	1.60471
rno-miR-185	A->G	14	0.74401	1.70159	1.63318	0	0	6.13565	2.32324	4.39652
rno-miR-185	A->T	6	0	0.943365	1.25306	0	0	2.44811	4.77093	4.09515
rno-miR-185	A->T	8	0	0	1.26849	0	0	2.7299	0	3.06089
rno-miR-185	A->T	9	0	0	0	0	0	1.85826	0	0
rno-miR-185	A->T	14	0	0.965921	2.48222	0	0	7.26318	1.80488	5.12795
rno-miR-185	C->A	13	0	0	0	0	0	1.74924	0	2.40525
rno-miR-185	C->A	18	0	0	0	0	0	0.662281	0	2.123
rno-miR-185	C->G	13	0	1.25427	1.09196	0	0	2.47998	1.24712	2.34497
rno-miR-185	C->T	13	2.18756	4.67406	3.46044	3.39647	2.29745	8.77482	6.75935	10.8897
rno-miR-185	C->T	18	2.70039	3.6513	5.28747	1.95162	3.06251	2.89868	2.27221	10.4217
rno-miR-185	G->A	5	0	1.09169	1.17864	0	0	3.93982	3.55066	5.1294
rno-miR-185	G->A	7	0	2.59516	1.82028	0	0	5.03873	4.24003	5.61539
rno-miR-185	G->A	12	0	1.95674	2.46573	0	0.888443	6.14399	4.72169	6.36144
rno-miR-185	G->A	15	0	1.05253	0	0	0	3.09047	1.84875	4.75746
rno-miR-185	G->C	5	0	0	0	0	0	1.00655	0	0
rno-miR-185	G->C	7	0	0.772484	0	0	0	1.70505	0	1.73554
rno-miR-185	G->C	12	0	0.929111	0.72621	0	0	9.49251	10.5571	1.80394
rno-miR-185	G->C	15	0	0	0	0	0	0.903868	2.60346	0
rno-miR-185	G->T	5	0.637036	2.34362	2.30886	0	0	8.30124	5.21677	4.33046
rno-miR-185	G->T	7	1.34579	1.92354	0	0	0	8.55912	18.3317	4.40609
rno-miR-185	G->T	11	1.27648	0	0	0	0	0	0	0.812278
rno-miR-185	G->T	12	1.60661	2.05166	2.85431	11.6674	0.93376	7.21029	10.1104	4.34075
rno-miR-185	G->T	15	1.30452	2.91436	2.78095	3.45925	0	9.88804	12.7568	9.31946
rno-miR-185	T->A	16	0	2.65687	2.32429	0	0	6.39517	17.7444	5.69551
rno-miR-185	T->C	16	1.95638	3.49702	2.67777	2.76097	0	19.7317	24.6363	6.53592
rno-miR-185	T->C	17	0	0	0	0	0	0	0	0.842416
rno-miR-185	T->G	16	7.29066	41.1472	21.9148	17.8302	4.40495	39.0021	30.9488	28.8133
rno-miR-186	A->C	7	1.70718	0	0	0	0	0	0	0.450623
rno-miR-186	C->T	12	0.712759	0	0	0	0	0	0	0
rno-miR-186	C->T	13	0.515238	0	0	0	0	0	0	0
rno-miR-186	G->T	18	0.816528	0	0	0	0	0	0	0
rno-miR-186	T->C	14	1.26005	0	0.581602	0	0.416995	0	0	0
rno-mir-191	A->C	2	0	0	0	0	0	2.13969	0	0
rno-mir-191	A->C	3	0	0	0	0	0	10.2412	17.8249	2.56189
rno-mir-191	A->C	7	0	8.1404	16.9772	0	7.68455	7.48412	12.7625	12.4971
rno-mir-191	A->C	8	2.80937	0	0	7.08842	0	0	9.37533	1.04093
rno-mir-191	A->G	2	0	0	0	0	0	1.81969	0	1.50256
rno-mir-191	A->G	3	0	0	0	0	0	4.28336	0	2.0436
rno-mir-191	A->G	7	1.67913	4.26481	4.30503	0	0	4.33788	2.65658	3.64324
rno-mir-191	A->G	8	0	2.97373	2.22429	0	0	2.10148	0	2.5729
rno-mir-191	A->T	2	0	0	0.836779	0	0	1.75956	0	1.12322
rno-mir-191	A->T	3	0	0	0.946291	0	0	5.18325	0	1.6657
rno-mir-191	A->T	7	0	0	0	0	0	2.55242	0	1.35332
rno-mir-191	A->T	8	0	0	0.944178	0	0	0	0	0
rno-mir-191	C->A	4	0	0	5.00312	0	0	1.53192	0	8.89062
rno-mir-191	C->G	4	0	0	0	0	0	0	0	7.95924
rno-mir-191	C->T	4	3.45922	3.34274	0	3.1402	0	5.77146	2.43814	16.1109
rno-mir-191	G->A	5	1.92914	3.72366	5.06211	2.18421	0	6.80391	7.17176	6.52853
rno-mir-191	G->A	6	0.681508	1.54262	0	0	0	3.39181	3.7721	2.33541
rno-mir-191	G->C	5	1.45116	1.75266	0.9835	0	0	1.1172	0	0.971809
rno-mir-191	G->C	6	0	0	0	0	0	3.72377	5.33346	0
rno-mir-191	G->T	5	4.63594	0	20.0541	0	0	12.6969	0	10.513
rno-mir-191	G->T	6	12.3473	0	12.0597	0	0	26.2893	28.3158	5.95301
rno-miR-191	A->C	7	17.7653	11.6576	23.1025	11.6179	13.072	10.7693	12.6538	16.4108
rno-miR-191	A->C	8	5.3455	0	2.0393	2.06358	2.62309	1.53989	7.65192	2.00245
rno-miR-191	A->C	13	12.8305	7.17448	4.24393	5.01258	5.67384	6.26061	7.87753	2.89413
rno-miR-191	A->C	14	26.5171	7.07361	4.1934	6.32316	7.42675	9.62942	3.9992	2.03186
rno-miR-191	A->C	15	12.9951	5.30074	3.07862	3.2131	3.66539	3.07978	24.9871	2.16125
rno-miR-191	A->C	16	0	3.41636	1.89258	0	0	13.7838	13.696	1.52169
rno-miR-191	A->G	7	2.62988	5.97001	6.17901	3.20972	1.15845	6.26025	3.13616	5.3943
rno-miR-191	A->G	8	0.650258	4.46059	2.98876	1.28723	0	3.22266	0	3.65425
rno-miR-191	A->G	13	1.01645	3.61449	3.77501	1.77117	0.879307	3.60515	2.16925	3.03381
rno-miR-191	A->G	14	0.861802	2.57856	3.11266	2.30101	0.545711	5.77707	1.85949	3.91665
rno-miR-191	A->G	15	0.651059	3.01289	1.76764	1.32547	0	3.50047	3.05916	5.56917
rno-miR-191	A->G	16	0.605785	2.55365	2.14987	0	0	2.93091	4.23288	1.73338
rno-miR-191	A->T	7	1.601	2.19529	1.91119	0	0	3.91718	0	2.37584
rno-miR-191	A->T	8	0.454339	0.764184	1.2706	0	0	2.10583	0	2.63968
rno-miR-191	A->T	13	0.711157	0	1.68899	0.849511	0	2.7136	1.10477	2.5471
rno-miR-191	A->T	14	1.08817	1.32428	2.76446	1.16378	0	5.05069	0	3.65119
rno-miR-191	A->T	15	0.575336	0	0.780966	0	0	3.29348	1.40737	2.58013
rno-miR-191	A->T	16	0	0	1.07124	0	0	2.08355	0	2.05822
rno-miR-191	C->A	10	0.832955	0	7.48089	0	0.416995	8.47599	0	6.83079
rno-miR-191	C->A	11	0	0	0.74587	0	0	0	0	0.740992
rno-miR-191	C->A	12	1.51126	8.72306	6.95088	2.02165	0	8.42384	1.40737	6.38451
rno-miR-191	C->A	18	0	0	0	0	0	0	0	1.42099
rno-miR-191	C->G	11	0	0	0	0	0	0	0	0.610877
rno-miR-191	C->G	12	0	1.59603	2.53317	0	0	5.76276	0	1.99288
rno-miR-191	C->T	10	10.1902	4.47341	4.28601	3.5252	4.44791	3.03596	3.51755	5.27141
rno-miR-191	C->T	11	11.6137	1.55562	1.93783	1.40946	3.70266	1.41729	0	2.76908
rno-miR-191	C->T	12	11.046	9.8642	11.3684	7.19912	6.0523	13.9983	7.37978	10.8258
rno-miR-191	C->T	18	1.68714	0	1.07441	0	0	0	0	0.641738
rno-miR-191	G->A	5	2.0922	5.76467	6.82974	3.8671	1.80203	10.6204	6.79246	8.47359
rno-miR-191	G->A	6	1.19514	2.40767	2.67566	1.66713	0.455076	5.38065	3.48979	3.87912
rno-miR-191	G->A	17	0	0	1.23762	0	0	0	0	1.65469
rno-miR-191	G->C	5	1.05772	2.01015	1.43804	0.677407	0	1.78148	0	2.07301
rno-miR-191	G->C	6	2.01087	2.5477	2.07651	1.97779	0	5.86943	7.18192	1.46286
rno-miR-191	G->C	17	0.544886	0	0	0	0	0.593825	0	0.981373
rno-miR-191	G->T	5	7.39764	11.1569	28.7768	12.3591	3.84666	21.1044	6.39764	15.1039
rno-miR-191	G->T	6	19.6676	12.893	18.7368	16.3311	3.49859	42.6574	21.552	10.0351
rno-miR-191	G->T	17	1.39186	0	2.27905	0	0	9.07181	4.25435	3.24333
rno-miR-191	T->A	9	0.423889	1.1451	1.25622	0	0	2.00713	0	2.45741
rno-miR-191	T->C	9	0.818932	2.04101	1.62091	0	0.416995	1.60237	6.60177	2.58391
rno-miR-191	T->G	9	0	0	0	0	0	0.734721	0	0.550601
rno-mir-192	A->T	4	0	0	0	0	0	0	0	3.83001
rno-mir-192	C->A	5	0	0	0	0	0	0	0	2.29065
rno-mir-192	C->A	6	0	0	0	0	0	0	0.833801	1.30333
rno-mir-192	C->G	5	0	0	0	0	0	0	0	1.01079
rno-mir-192	C->G	6	0	0	0	0	0	0	1.45632	0
rno-mir-192	C->T	5	0	0	0	0	0	1.00655	0	1.39446
rno-mir-192	C->T	6	0	0.959967	0	0	0	1.59241	1.84725	2.39786
rno-miR-192	A->C	8	1.16389	0	0	0	0	0	0	0
rno-miR-192	A->G	8	0	0	0	0	0	0	0	0.46091
rno-miR-192	A->G	12	0	0	0	0	0	1.40099	0	0
rno-miR-192	A->G	16	0	0	0.61881	0	0	0.593825	0	0.450623
rno-miR-192	C->A	5	0	0	0	0	0	2.00278	0	2.32078
rno-miR-192	C->A	6	0	0	0	0	0	1.15342	0.736814	1.41359
rno-miR-192	C->A	17	0	0	0	0	0	0	0	2.02085
rno-miR-192	C->G	5	0	0	0.564054	0	0	0.839396	0	0.921097
rno-miR-192	C->G	6	0	0	0	0	0	1.22785	1.3644	0.53075
rno-miR-192	C->G	17	0	0	0	0	0	0	0	0.491048
rno-miR-192	C->T	5	0	1.07509	0	0	0.736118	1.11123	1.00271	1.48488
rno-miR-192	C->T	6	0.804108	0.999123	1.03403	0	0	1.76952	1.43334	2.42799
rno-miR-192	C->T	17	0	0.585002	0	0	0.531238	1.64257	0.988386	1.75467
rno-miR-192	G->A	10	0	0	0	0	0	1.08298	0	0.922543
rno-miR-192	G->A	15	0	0.725027	0	0	0.734218	1.63859	0	1.60471
rno-miR-192	G->C	15	0	0	0	0	0	0	0	0.721864
rno-miR-192	G->T	10	0	0.733328	0	0	0	1.08497	0	0
rno-miR-192	G->T	15	0	1.386	2.11372	0	2.57243	4.97788	5.39225	4.34381
rno-miR-192	T->A	7	0	0	0	0	0	0	0	0.46091
rno-miR-192	T->A	13	0	0	0	0	0	0.837404	0	0
rno-miR-192	T->A	14	0	0	0	0	0	1.63859	0	1.12394
rno-miR-192	T->C	7	0	0	0	0	0	0	0	0.510899
rno-miR-192	T->C	9	0	0.990823	0	0	0	0.664273	2.78878	0.751279
rno-miR-192	T->C	13	0	0	0	0	0	1.18964	0	0.480761
rno-miR-192	T->C	14	0	0.819941	0.635301	0	0.870171	1.46546	1.53182	0.993106
rno-miR-192	T->G	14	0	0	0	0	0	1.72099	0	1.01296
rno-miR-195	A->G	5	0	0	0	0	0	0	0	0.621164
rno-miR-196a	A->C	12	2.20398	1.04658	0	0	0	0	0	0
rno-miR-196c	G->C	12	2.11263	1.04658	0	0	0	0	0	0
rno-mir-199a	A->C	3	11.3364	3.7011	0	0	0	0	0	0
rno-mir-199a	A->C	6	16.8442	2.39342	0	0	0	0	0	0
rno-mir-199a	A->G	3	4.38032	9.21766	0	0	0	0.976308	0	0
rno-mir-199a	A->G	6	2.83381	10.7413	0	0	0	0	0	0
rno-mir-199a	A->T	3	1.27327	4.24334	0	0	0	0	0	0
rno-mir-199a	A->T	6	2.58621	3.86838	0	0	0	0	0	0
rno-mir-199a	C->A	2	1.99444	10.3523	0	0	0	0	0	0
rno-mir-199a	C->G	2	1.69476	4.43208	0	0	0	0	0	0
rno-mir-199a	C->T	2	15.2684	25.6035	0	0	0	2.04335	0	1.2232
rno-mir-199a	G->A	4	4.7986	10.0708	0	0	0	0	0	1.43344
rno-mir-199a	G->T	4	0	0	0	0	0	0	2.32593	2.35165
rno-mir-199a	G->A	7	6.68608	11.9635	0	0	0	1.28237	0	0
rno-mir-199a	G->C	4	4.76175	4.74407	0	0	0	0	0	0
rno-mir-199a	G->C	7	14.0617	7.4069	0	0	0	0	0	0
rno-mir-199a	G->T	4	22.7755	21.6857	0	0	1.25822	1.8157	0	0
rno-mir-199a	G->T	7	33.9092	24.5349	0	0	0	3.23262	0	0
rno-mir-199a	T->A	5	9.11363	13.6772	0	0	0	0	0	0.661589
rno-mir-199a	T->A	8	2.73926	11.8011	0	0	0	0.730737	0	0
rno-mir-199a	T->C	5	20.0025	26.2565	0	0	0	1.81969	2.05138	0.811555
rno-mir-199a	T->C	8	10.4839	23.1688	0	0	0	0	2.51573	0
rno-mir-199a	T->G	5	57.3569	29.8988	0	0	1.36333	2.26863	2.45246	0
rno-mir-199a	T->G	8	25.2847	15.838	0	0	0	0	0	0
rno-miR-199a-3p	A->C	6	16.6491	3.11845	0	0	0	0	1.65626	0
rno-miR-199a-3p	A->C	13	84.9711	22.4323	0	0	0	2.5564	0	0
rno-miR-199a-3p	A->C	15	77.1443	25.387	0	0	0	0.873624	3.38683	0
rno-miR-199a-3p	A->G	6	2.95561	11.0605	0	0	0	0.764965	0	0
rno-miR-199a-3p	A->G	13	5.09228	19.2163	0	0	0	1.46147	0	0.711577
rno-miR-199a-3p	A->G	15	5.57908	15.0536	0	0	0	0	1.04658	0
rno-miR-199a-3p	A->T	6	2.66193	4.40592	0	0	0	0.694517	0.784263	0
rno-miR-199a-3p	A->T	13	8.65768	9.48706	0	0	0	0	0	0
rno-miR-199a-3p	A->T	15	2.90553	7.69886	0	0	0	1.00456	0	0.812278
rno-miR-199a-3p	C->A	9	3.05537	13.6997	0	0	0	1.49969	0	0
rno-miR-199a-3p	C->A	12	1.99525	11.9626	0	0	0	0	0	0.500612
rno-miR-199a-3p	C->A	14	6.19087	35.4144	0	0	0	2.52616	0	0
rno-miR-199a-3p	C->G	9	1.95638	3.44595	0	0	0	0	0	0
rno-miR-199a-3p	C->G	12	3.77815	7.77248	0	0	0	1.26208	0	0
rno-miR-199a-3p	C->G	14	3.71885	8.55922	0	0	0	1.68477	0	0
rno-miR-199a-3p	C->T	9	12.901	21.6759	0	0	0	0	1.40379	0.882118
rno-miR-199a-3p	C->T	12	17.4904	18.7746	0	0	0.50763	2.02505	0	1.00339
rno-miR-199a-3p	C->T	14	12.7039	29.415	0	0	0	2.56473	0	2.4648
rno-miR-199a-3p	G->A	4	0	1.03593	0	0	0	0	0	0
rno-miR-199a-3p	G->A	7	7.18489	12.3444	0	0	0	1.69708	0	0
rno-miR-199a-3p	G->A	11	7.60677	10.2262	0	0	0	0	0	0
rno-miR-199a-3p	G->A	18	1.71118	4.80705	0	0	0	0	0	0
rno-miR-199a-3p	G->C	7	13.8814	7.92784	0	0	0	0.938096	1.34918	0
rno-miR-199a-3p	G->C	11	3.55498	4.37741	0	0	0	0	0	0
rno-miR-199a-3p	G->C	18	1.70798	1.77756	0	0	0	0	0	0
rno-miR-199a-3p	G->T	4	2.29574	1.80607	0	0	0	0	0	0
rno-miR-199a-3p	G->T	7	33.5939	24.9241	0	0	0	3.54466	3.14242	0.872554
rno-miR-199a-3p	G->T	11	16.8983	12.6804	0	0	0	0	0	0
rno-miR-199a-3p	G->T	18	12.1602	16.314	0	0	0	1.93233	0.944517	0
rno-miR-199a-3p	T->A	5	7.33153	11.9435	0	0	0	1.26009	0	0.671876
rno-miR-199a-3p	T->A	8	3.0117	11.6777	0	0	0	0.90586	0	0.741715
rno-miR-199a-3p	T->A	10	1.37864	5.94385	0	0	0	0.557606	0	0
rno-miR-199a-3p	T->A	16	1.51446	4.96007	0	0	0	0.799193	0	0
rno-miR-199a-3p	T->A	17	0.847779	4.33952	0	0	0	0	0	0
rno-miR-199a-3p	T->C	5	17.5554	22.8153	0	0	0	1.71302	1.54256	0.741715
rno-miR-199a-3p	T->C	8	10.5151	23.6754	0	0	0	0.94208	1.88545	0
rno-miR-199a-3p	T->C	10	6.13358	16.0753	0	0	0	1.26009	0	0.621164
rno-miR-199a-3p	T->C	16	2.84543	8.17469	0	0	0	0	5.52924	0.400634
rno-miR-199a-3p	T->C	17	4.45124	8.42262	0	0	0	0	0	0
rno-miR-199a-3p	T->G	5	54.3985	27.5267	0	0	1.58268	2.54843	1.92932	1.16365
rno-miR-199a-3p	T->G	8	25.7078	15.7846	0	0	0	0	0	0
rno-miR-199a-3p	T->G	10	1.30132	2.08251	0	0	0	0	0	0
rno-miR-199a-3p	T->G	16	0	1.01338	0	0	0	0	0	0
rno-miR-199a-3p	T->G	17	0.876626	1.27087	0	0	0	0	0	0
rno-miR-199a-5p	C->T	10	46.9716	7.12089	0	0	1.16569	0	1.44498	1.01296
rno-miR-19a	T->C	11	134.346	10.994	11.9183	12.7733	6.16121	0	0	0
rno-miR-204	C->T	5	2.04853	0	0	0	0	0	0	0
rno-miR-206	A->C	10	0	0	0	0	0	0	2.13792	0
rno-miR-206	A->C	13	0	0	0	0	0	0	0.991967	0
rno-miR-206	A->G	9	0	0	0	0	0	0	0.539852	0
rno-miR-206	G->C	12	0	0	0	0	0	0	0.539852	0
rno-miR-206	G->T	7	0	0	0	0	0	0	1.09761	0
rno-miR-206	G->T	17	0	0	0	0	0	0	0.948098	0
rno-miR-206	T->C	8	0	0	0	0	0	0	1.1379	0
rno-miR-206	T->C	16	0	0	0	0	0	0.867648	8.67168	0.752002
rno-miR-206	T->G	6	0	0	0	0	0	0	1.2516	0
rno-miR-20a	T->C	10	2.24285	1.02168	0	0	0	0	0	0
rno-miR-20a	T->C	12	31.851	7.03302	4.26424	4.19359	2.88278	1.25013	0	0
rno-miR-20a	T->G	15	0.876626	0	0	0	0	0	0	0
rno-miR-20b-5p	C->T	10	5.94647	1.88078	1.28815	0	0	0	0	0
rno-mir-21	G->A	3	0	0	1.16426	0	0	0	0	0
rno-mir-21	G->T	3	0	0	0	0	0	3.16218	0	0
rno-mir-21	C->T	4	0	0	0	0	0	0	0	3.18233
rno-miR-21	A->C	7	0	0	1.98666	0	0	0	0	1.03064
rno-miR-21	A->C	10	0	0	0	0	0	0	0	0.521186
rno-miR-21	A->C	16	0	0	0.564054	0	0	0	2.78432	0
rno-miR-21	A->G	7	0	0	1.18392	0	0	0.664273	0	1.01151
rno-miR-21	A->G	12	0	0	1.42049	0	0	0	0	0.801268
rno-miR-21	A->G	16	0	0	1.31098	0	0	0	0	0
rno-miR-21	A->T	7	0.469163	0	0	0	0	0	0	0
rno-miR-21	A->T	16	0	0	0.707606	0	0	0	0	0
rno-miR-21	C->A	13	0	0	0	0	0	0	0	0.721141
rno-miR-21	C->G	13	0	0	0.855383	0	0	0	0	0
rno-miR-21	C->T	9	5.67884	1.59243	2.05157	1.75456	1.66074	0.899884	1.14148	1.71425
rno-miR-21	C->T	13	2.68917	2.15018	3.06001	2.36959	1.11313	2.28059	0	2.71258
rno-miR-21	G->A	15	0.803306	0	0.927687	0	0	0	0	0
rno-miR-21	G->C	15	0	0	0.782022	0	0	0	0	0
rno-miR-21	G->T	15	0	0	3.88347	3.80841	2.44905	0	0	3.30071
rno-miR-21	T->A	8	0	0	0.653906	0	0	0	0	0.740992
rno-miR-21	T->A	14	0	0.974221	0.835722	0	0	0	0	0
rno-miR-21	T->C	5	0	0	0.600206	0	0	0	0	0
rno-miR-21	T->C	6	0	0	0.891535	0	0	0	0.587302	0.571175
rno-miR-21	T->C	8	0	0	0.67251	0	0	0	0	0
rno-miR-21	T->C	14	0	1.35514	1.34608	0	0	0.628053	0	0.961522
rno-mir-219-2-3p-3p	A->C	3	0	0	0	0	0	0	0	6.97192
rno-mir-219-2-3p-3p	A->G	3	0	0	0	0	0	0	0	5.50311
rno-mir-219-2-3p	A->G	4	0	0	0	0	0	0	0	29.3471
rno-mir-219-2-3p	A->T	3	0	0	0	0	0	0	0	2.00462
rno-mir-219-2-3p	A->T	4	0	0	0	0	0	0	0	19.8602
rno-mir-219-2-3p	G->A	7	0	0	0	0	0	1.397	0	4.8928
rno-mir-219-2-3p	G->C	7	0	0	0	0	0	0	0	2.70229
rno-mir-219-2-3p	G->T	2	0	0	0	0	0	3.26884	0	5.84781
rno-mir-219-2-3p	G->T	7	0	0	0	0	0	0	0	7.60482
rno-mir-219-2-3p	T->A	5	0	0	0	0	0	0	0	4.79282
rno-mir-219-2-3p	T->A	6	0	0	0	0	0	0	0	1.61499
rno-mir-219-2-3p	T->A	8	0	0	0	0	0	0	0	8.27886
rno-mir-219-2-3p	T->C	5	0	0	0	0	0	0	0	4.45262
rno-mir-219-2-3p	T->C	6	0	0	0	0	0	0	0	5.68394
rno-mir-219-2-3p	T->C	8	0	0	0	0	0	0	12.131	6.07357
rno-mir-219-2-3p	T->G	8	0	0	0	0	0	0	0	3.05077
rno-miR-219-1-3p	A->C	15	1.0429	0	0	0	0	0	0	0
rno-miR-219-1-3p	C->T	16	1.0485	0	0	0	0	0	0	0
rno-miR-219-1-3p	G->T	7	0.907076	0	0	0	0	0	0	0
rno-miR-219-1-3p	G->T	13	1.0429	0	0	0	0	0	0	0
rno-miR-219-1-3p	T->C	5	0.590961	0	0	0	0	0	0	0
rno-miR-219-1-3p	T->C	10	0.680707	0	0	0	0	0	0	0
rno-miR-219-1-3p	T->C	18	1.42632	0	0	0	0	0	0	0
rno-miR-219-1-3p	T->G	5	2.0898	0	0	0	0	0	0	0
rno-miR-219-1-3p	T->G	18	1.42071	0	0	0	0	0	0	0
rno-miR-219-2-3p	A->C	15	0	0	0	0	0	0	0	6.21992
rno-miR-219-2-3p	A->G	15	0.831352	0	0	0	0	64.4496	54.9413	537.786
rno-miR-219-2-3p	A->T	15	0	0	0	0	0	0	0	12.4133
rno-miR-219-2-3p	C->A	16	0	0	0	0	0	0	55.8213	535.776
rno-miR-219-2-3p	C->G	16	0	0	0	0	0	0	3.29193	13.0191
rno-miR-219-2-3p	C->T	16	0	0	0	0	0	2.63282	4.20154	16.8746
rno-miR-219-2-3p	G->A	7	0	0	0	0	0	1.50168	0	5.00306
rno-miR-219-2-3p	G->A	9	0	0	0	0	0	0.593825	0	6.3661
rno-miR-219-2-3p	G->A	13	0	0	0	0	0	0	0	7.3085
rno-miR-219-2-3p	G->A	14	0	0	0	0	0	0	0	4.4261
rno-miR-219-2-3p	G->C	7	0	0	0	0	0	0	1.66611	2.75228
rno-miR-219-2-3p	G->C	9	0	0	0	0	0	0	0	0.77113
rno-miR-219-2-3p	G->C	13	0	0	0	0	0	0	0	2.41337
rno-miR-219-2-3p	G->C	14	0	0	0	0	0	0	0.587302	1.432
rno-miR-219-2-3p	G->T	7	0	0	0	0	0	2.98905	9.80238	7.62539
rno-miR-219-2-3p	G->T	9	0	0	0	0	0	0	0	4.39235
rno-miR-219-2-3p	G->T	13	0	0	0	0	0	1.93034	0	9.90503
rno-miR-219-2-3p	G->T	14	0	0	0	0	0	2.42347	3.02961	12.1435
rno-miR-219-2-3p	T->A	5	0	0	0	0	0	0	0	4.91337
rno-miR-219-2-3p	T->A	6	0	0	0	0	0	0	0.641914	1.64513
rno-miR-219-2-3p	T->A	8	0	0	0	0	0	0	0	8.4494
rno-miR-219-2-3p	T->A	12	0	0	0	0	0	0	0	1.52386
rno-miR-219-2-3p	T->C	5	0	0	0	0	0	0	0	4.50261
rno-miR-219-2-3p	T->C	6	0	0	0	0	0	0	2.74223	5.74422
rno-miR-219-2-3p	T->C	8	0	0	0	0	0	0	6.35735	5.83318
rno-miR-219-2-3p	T->C	12	0	0	0	0	0	0	0	7.29315
rno-miR-219-2-3p	T->G	6	0	0	0	0	0	0	1.70998	0
rno-miR-219-2-3p	T->G	8	0	0	0	0	0	0	0	2.98093
rno-miR-219-2-3p	T->G	12	0	0	0	0	0	0	0	0.680716
rno-miR-22	C->T	7	0	0	0	0	0	0	0	0.732152
rno-miR-22	C->T	8	0	0	0	0	0	0	0.590883	1.76424
rno-mir-221	A->C	5	0	0	0	0	0	0	0	1.50111
rno-mir-221	A->C	7	0	0	0	0	9.32322	4.37682	4.22989	7.8824
rno-mir-221	A->G	5	0	0	0	0	0	0	0	4.71269
rno-mir-221	A->G	7	0	0	0	0	0.886543	0	0	3.71292
rno-mir-221	A->T	5	0	0	0	0	0	0	0	3.57324
rno-mir-221	C->A	3	0	0	0	0	0	2.66108	0	4.90759
rno-mir-221	C->A	6	0	0	0	0	0	0	0	1.67455
rno-mir-221	C->G	6	0	0	0	0	0	0	2.63689	1.55399
rno-mir-221	C->T	6	0	0	0	0	1.8203	0	2.63689	9.38769
rno-mir-221	G->A	2	0	0	0	0	0	0	0	5.01029
rno-mir-221	G->C	2	0	0	0	0	0	1.3568	0	2.24644
rno-mir-221	G->T	2	0	0	0	0	4.22747	3.62779	0	6.91437
rno-mir-221	T->A	4	0	0	0	0	0	0	0	4.14891
rno-mir-221	T->C	4	0	0	0	0	0	0	0	9.2088
rno-mir-221	T->G	4	0	0	0	0	0	0	0	5.37011
rno-miR-221	A->C	5	0	0	0	0	0	0	1.50944	0.601313
rno-miR-221	A->C	7	0	0	0	0	9.49725	4.58418	5.40838	8.05294
rno-miR-221	A->G	5	0	0	0	0	0.674428	0	1.16386	3.67249
rno-miR-221	A->G	7	0	0	0	0	0.977178	0	1.44856	4.02386
rno-miR-221	A->T	5	0	0	0	0	0.416995	0	0	3.45341
rno-miR-221	A->T	7	0	0	0	0	0	0	0	5.13157
rno-miR-221	C->A	6	0	0	0	0	0	0.801184	0.879163	1.96491
rno-miR-221	C->A	12	0	0	0	0	0	2.21249	0	3.52108
rno-miR-221	C->A	15	0	0	0	0	0	0	0	4.70096
rno-miR-221	C->G	6	0	0	0	0	0	1.24615	3.48532	1.78481
rno-miR-221	C->G	12	0	0	0	0	0	1.3568	0	2.23688
rno-miR-221	C->G	15	0	0	0	0	0	2.90266	0	10.9644
rno-miR-221	C->T	6	0.590961	0	0	0	1.99434	3.63811	3.53993	9.71849
rno-miR-221	C->T	12	0.862603	0	0	0	1.69159	3.33604	0	6.91493
rno-miR-221	C->T	15	0	0	0	0	0.862935	3.15892	1.17102	7.98672
rno-miR-221	G->A	10	0	0	0	0	0.576556	2.51059	0.733233	5.06028
rno-miR-221	G->A	14	0	0	0	0	0	0	0	4.30683
rno-miR-221	G->A	17	0	0	0	0	0	0	0	3.23215
rno-miR-221	G->C	10	0	0	0	0	0	0	0.875582	1.22392
rno-miR-221	G->C	17	0	0	0	0	0	0	0	0.982819
rno-miR-221	G->C	18	0	0	0	0	0	0	0	0.661589
rno-miR-221	G->T	10	0	0	0	0	0.462312	1.4957	1.20415	2.58752
rno-miR-221	G->T	14	0	0	0	0	0	2.72754	2.33399	7.49166
rno-miR-221	G->T	17	0	0	0	0	3.31732	7.03119	5.20335	14.7289
rno-miR-221	G->T	18	0	0	0	0	0.862935	1.95262	6.00643	3.94534
rno-miR-221	G->T	19	0.635434	0	0	0	1.72587	1.31062	1.6491	2.29426
rno-miR-221	T->A	9	0	0	0	0	0	0	0	1.92738
rno-miR-221	T->A	11	0	0	0	0	0	0	0	2.66026
rno-miR-221	T->A	13	0	0	0	0	0	1.10525	0	0
rno-miR-221	T->C	8	0	0	0	0	0	0	0	2.16704
rno-miR-221	T->C	9	0	0	0	0	0	0	1.60075	1.47459
rno-miR-221	T->C	11	0	0	0	0	0.841226	2.24075	1.30979	4.44507
rno-miR-221	T->C	13	0	0	0	0	0.455076	1.76156	1.38231	2.8705
rno-miR-221	T->C	16	0	0	0	0	1.82184	2.39957	15.9861	3.9181
rno-miR-221	T->G	11	0	0	0	0	0.879307	0	0	22.5712
rno-miR-221	T->G	13	0	0	0	0	0	0.867648	0	0
rno-miR-221	T->G	20	0.818932	0	0	0	0	0	0	0
rno-mir-22	C->T	8	0	0	0	0	0	0	0	1.62383
rno-mir-222	A->C	7	0	0	0	0	0	0	0	4.13935
rno-mir-222	A->G	5	0	0	0	0	0	0	0	2.57651
rno-mir-222	A->G	7	0	0	0	0	0	0	0	2.83819
rno-mir-222	C->A	3	0	0	0	0	0	0	0	7.78637
rno-mir-222	C->A	6	0	0	0	0	0	0	0	1.99288
rno-mir-222	C->G	6	0	0	0	0	0	0	1.60016	0
rno-mir-222	C->T	3	0	0	0	0	0	3.66202	2.34622	6.26508
rno-mir-222	C->T	6	0	0	0	0	0	0	2.59929	8.45864
rno-mir-222	G->A	2	0	0	0	0	0	2.07359	0	5.05667
rno-mir-222	G->C	2	0	0	0	0	0	1.11123	0	1.87305
rno-mir-222	G->T	2	0	0	0	0	0	2.60294	0	5.67944
rno-mir-222	T->A	4	0	0	0	0	0	0	0	5.48616
rno-mir-222	T->C	4	0	0	0	0	0	1.34684	0	12.7735
rno-mir-222	T->C	8	0	0	0	0	0	0	0	2.12734
rno-mir-222	T->G	4	0	0	0	0	0	0	0	9.25967
rno-miR-222	A->C	7	0	0	0	0	2.17715	1.99518	2.14061	5.60365
rno-miR-222	A->G	5	0	0	0	0	0	0	0.696526	3.67989
rno-miR-222	A->G	7	0	0	0	0	0	1.61867	0	3.87172
rno-miR-222	A->G	15	0	0	0	0	0	0.831429	1.09761	2.24717
rno-miR-222	A->T	5	0	0	0	0	0	0	0	3.32257
rno-miR-222	A->T	15	0	0	0	0	0	0	0	2.0575
rno-miR-222	C->A	6	0	0	0	0	0	1.35281	0.740394	2.98527
rno-miR-222	C->A	9	0	0	0	0	0	0	0	2.49783
rno-miR-222	C->A	13	0	0	0	0	0	1.18167	0	3.31751
rno-miR-222	C->A	16	0	0	0	0	0	2.57868	5.96614	9.87633
rno-miR-222	C->G	6	0	0	0	0	0	1.22188	2.21134	1.79582
rno-miR-222	C->G	13	0	0	0	0	0	1.04277	0	2.13546
rno-miR-222	C->G	16	0	0	0	0	0	0	0	1.61499
rno-miR-222	C->T	6	0	0	0	1.97341	1.15501	6.01976	4.68499	12.7927
rno-miR-222	C->T	9	0	0	0	0	1.04077	0	2.61958	5.79838
rno-miR-222	C->T	13	0	0	0.562997	0	0.986314	3.62779	1.98483	7.94919
rno-miR-222	C->T	16	0	0	0	0	1.03887	4.4978	8.82119	10.4817
rno-miR-222	G->A	11	0	0	0	0	0.416995	0	0	3.0183
rno-miR-222	G->A	12	0	0	0	0	1.56631	3.85942	1.77623	5.47788
rno-miR-222	G->A	18	0	0	0	0	0	0	0	3.39241
rno-miR-222	G->A	19	0	0	0	0	0	0	0	1.47531
rno-miR-222	G->C	11	0	0	0	0	0	0	0	0.943117
rno-miR-222	G->C	12	0	0	0	0	0.886543	2.87441	2.51573	2.39424
rno-miR-222	G->C	19	0	0	0	0	0	0	0	0.85198
rno-miR-222	G->T	11	0	0	0.764475	0	0	0.86964	0.692945	5.90302
rno-miR-222	G->T	12	0	0	0	1.66996	3.8539	2.67339	2.64017	10.4504
rno-miR-222	G->T	18	0	0	0	0	1.47034	2.99937	3.8676	11.9259
rno-miR-222	G->T	19	0	0	0	0	1.09866	0	0.492403	3.18378
rno-miR-222	T->A	8	0	0	0	0	0	0	0	3.81579
rno-miR-222	T->A	10	0	0	0	0	0	0	0	2.36844
rno-miR-222	T->A	14	0	0	0	0	0	1.93668	0	3.6651
rno-miR-222	T->A	17	0	0	0	0	0	0	0	3.36082
rno-miR-222	T->C	8	0	0	0	0	0	0	0.743975	2.53826
rno-miR-222	T->C	10	0	0	0	0	0	0	1.01793	3.08669
rno-miR-222	T->C	14	0	0	0	0	0	1.68912	1.16028	2.63968
rno-miR-222	T->C	17	0	0	0	0	1.45586	2.03936	2.06541	4.2599
rno-miR-222	T->G	8	0	0	0	0	0	0	0	0.671876
rno-miR-222	T->G	14	0	0	0	0	0	1.9144	0	2.28904
rno-miR-222	T->G	17	0	0	0	0	0.636346	0	0	1.20335
rno-miR-23a	A->C	16	1.28409	0	0	0	0	0	0	0
rno-miR-23a	A->G	12	0	0	0	0	0	0	0	0.510899
rno-miR-23a	C->A	5	0	0	0	0	0	0	0	0.750556
rno-miR-23a	C->T	5	0	0	0	0	0	0	0	0.872554
rno-miR-23a	C->T	11	0	0	0	0	0	0	0	0.450623
rno-miR-23a	G->T	15	0	0	0	0	0	0	0	1.37172
rno-miR-23b	A->G	12	0	0	0	0	0	0	0	0.661589
rno-miR-23b	C->T	5	0	0	0	0	0	0	0	0.792427
rno-miR-23b	C->T	10	0	0	0	0	0	0	0	2.00534
rno-miR-23b	C->T	11	0	0	0	0	0	0	0	0.541037
rno-miR-23b	G->T	13	0	0	0	0	0	0	0	0.851257
rno-miR-23b	G->T	15	0	0	0	0	0	1.15342	0	1.64296
rno-miR-23b	T->C	7	0	0	0	0	0	0	0	0.450623
rno-mir-24-2	C->A	4	0	0	0	0	0	0	0	1.41142
rno-mir-24-2	C->G	4	0	0	0	0	0	0	0	1.0615
rno-mir-24-2	C->T	4	0	0	0	0	0	0	0	1.61499
rno-miR-24-2*	A->G	7	0	0	0	0	0	0	0	0.450623
rno-mir-25	A->C	7	11.9759	0	3.03296	0	0	0	0	0
rno-mir-25	C->T	6	7.34875	0	0	0	0	0	0	0
rno-mir-25	C->T	8	7.5026	0	0	0	0	0	0	0
rno-mir-25	G->T	5	4.81022	0	0.890479	0	0	0	0	0
rno-miR-25	A->C	7	12.7908	0.889954	2.13614	0	1.07505	0	0	0
rno-miR-25	A->G	7	1.94236	0	0	0	0	0	0	0
rno-miR-25	A->T	7	1.09137	0	0	0	0	0	0	0
rno-miR-25	C->A	13	0.454339	0	0	0	0	0	0	0
rno-miR-25	C->G	8	0.650258	0	0	0	0	0	0	0
rno-miR-25	C->G	15	0.423889	0	0	0	0	0	0	0
rno-miR-25	C->T	6	7.75621	0	0	0	0	0	0	0
rno-miR-25	C->T	8	7.5018	0	0	0	0	0	0	0
rno-miR-25	C->T	13	4.19322	0	0	0	0	0	0	0
rno-miR-25	C->T	15	4.16036	0	0	0	0	0	0	0
rno-miR-25	G->A	5	1.77609	0	0	0	0	0	0	0
rno-miR-25	G->A	16	1.4115	0	0	0	0	0	0	0
rno-miR-25	G->C	5	1.38024	0	0	0	0	0	0	0
rno-miR-25	G->T	5	4.17559	0	0.835722	0	0	0	0	0
rno-miR-25	G->T	11	1.82296	0	0	0	0	0	0	0
rno-miR-25	G->T	16	2.07257	0	0	0	0	0	0	0
rno-miR-25	T->A	9	0.515238	0	0	0	0	0	0	0
rno-miR-25	T->A	12	0.409065	0	0	0	0	0	0	0
rno-miR-25	T->A	14	0.818932	0	0	0	0	0	0	0
rno-miR-25	T->A	18	0.84858	0	0	0	0	0	0	0
rno-miR-25	T->C	12	1.71519	0.725027	0	0	0	0	0	0
rno-miR-25	T->C	14	3.02492	0	0	0	0	0	0	0
rno-miR-25	T->C	18	14.6634	0	0	0	0	0	0	0
rno-miR-25	T->G	12	2.96883	0	0.671454	0	0	0	0	0
rno-miR-25	T->G	18	8.63605	0	0	0	0	0	0	0
rno-miR-25*	A->C	17	3.15754	1.25427	1.73148	0	2.3131	0	0	0
rno-miR-25*	C->T	12	0	0.937411	1.0186	0	0	0	0	0
rno-miR-25*	G->T	6	1.14827	0	0	0	0	0	0	0
rno-miR-25*	G->T	13	0	0	0.600206	0	0	0	0	0
rno-mir-26a	A->T	4	0	0	0	0	0	0	0	2.81111
rno-mir-26a	T->A	7	0	0	0	0	0	0	0	1.35476
rno-mir-26a	C->T	3	0	0	1.14249	0	0	1.14546	0	0
rno-mir-26a	G->T	6	1.45356	0	1.19936	0	0	0	0	0
rno-miR-26a	A->C	13	0	0	0	0	0	1.36477	0	0
rno-miR-26a	A->G	5	0	0	0	0	0	0.662281	0	1.13351
rno-miR-26a	A->G	8	0	0	0	0	0	0	0	0.752002
rno-miR-26a	A->G	13	0.378616	0.685871	0	0	0	0.766957	0	1.07323
rno-miR-26a	A->T	13	0	0	0	0	0	0.662281	0	0
rno-miR-26a	C->A	12	0	0	0.67251	0	0	1.00854	0	1.81567
rno-miR-26a	C->G	12	0	0	0	0	0	0.801184	0	0.762289
rno-miR-26a	C->T	11	2.61465	0	0	0	1.33095	0	0	0.762289
rno-miR-26a	C->T	12	1.38185	2.10146	2.23022	0	0.957369	2.37132	2.16031	5.73883
rno-miR-26a	G->A	14	0	0	0	0	0	0	0	1.48488
rno-miR-26a	G->T	6	1.8454	0	1.76235	5.45423	0	4.14048	2.53811	2.63679
rno-miR-26a	G->T	14	0	0	1.60231	0	0	1.8177	0	2.57435
rno-miR-26a	G->T	15	0	0	0.908026	2.73025	1.00612	1.85392	2.2167	2.05677
rno-miR-26a	T->A	7	0	0	0	0	0	0	0	1.8958
rno-miR-26a	T->C	7	0	0.702472	0.798514	0	0	0	0	0
rno-miR-26b	A->C	9	0.605785	0	0	0	0	0	0	0
rno-miR-26b	A->C	18	0.740805	0	0	0	0	0	0	0
rno-miR-26b	C->T	12	1.1086	0	0.816062	0	0	0	0	0
rno-miR-26b	G->T	6	1.37544	0.79504	0	0	0	0	0	0
rno-miR-26b	G->T	14	0	0	0.727266	0	0	0	0	0.60059
rno-miR-26b	T->C	11	0	0	2.06383	0	0	0	0	1.77452
rno-miR-27a	A->G	6	0	0	0	0	0	0	0	2.16632
rno-miR-27a	A->G	14	0	0	0	0	0	0	0	0.732152
rno-miR-27a	C->A	5	0	0	0	0	0	0	0	0.651302
rno-miR-27a	G->T	7	0	0	0	0	0	1.2983	0	0
rno-mir-27b	A->G	6	0	0	0	0	0	0.696509	0	0
rno-miR-27b	A->G	6	0	0	0	0	0	0.696509	0	2.27658
rno-miR-27b	A->G	13	0	0	0	0	0	0	0	1.00339
rno-miR-27b	A->G	14	0	0	0	0	0	0	0	0.702014
rno-miR-27b	C->A	5	0	0	0	0	0	0	0	0.70129
rno-miR-27b	C->T	5	0	0	0.454541	0	0	0	0	0
rno-miR-27b	G->T	7	0	0	0	0	0	1.2983	0	0
rno-miR-296	A->C	14	0	0.842497	0	0	0	0.523378	0	0
rno-miR-296	A->T	14	0	0.545846	0	0	0	0	0	0
rno-miR-296	G->T	5	0	1.52007	0.636358	0	0	0	0	0
rno-miR-296	G->T	12	0	0	1.12494	0	0	0	0	0
rno-miR-296	G->T	13	0	0.545846	0	0	1.91248	1.01452	0	0
rno-miR-296	T->C	6	0	2.64496	0	0	0	0	0	0
rno-miR-296	T->G	6	0	2.89181	0	0	0	0	0	0
rno-miR-298	A->C	6	6.78023	0	0.654962	0.601965	0	0.934112	3.03857	0
rno-miR-298	A->C	9	4.15917	2.91671	0.85327	0	1.17292	2.55242	3.26686	0
rno-miR-298	A->G	6	0	0	0.783079	0	0	1.92835	2.0278	0
rno-miR-298	A->G	9	1.23962	0	0.873987	0	0	0	0	0
rno-miR-298	A->T	6	0	0	0.509298	0	0	0.873624	1.14864	0
rno-miR-298	A->T	9	0	0	0	0	0	1.58009	0	0
rno-miR-298	C->A	13	0	0	0	0	0	1.78944	0	0
rno-miR-298	C->G	13	0	4.67659	0	0	0	2.73949	0	0
rno-miR-298	C->T	13	1.54091	2.20359	2.09512	0	0	3.78226	1.56405	0.751279
rno-miR-298	C->T	18	2.77051	0	0	0	0.552947	0	0	0
rno-miR-298	G->A	5	0	0.725027	0.509298	0	0	0.903868	0	0
rno-miR-298	G->A	7	0	0	1.43804	0	0	1.53391	0	0
rno-miR-298	G->A	8	0	0.585002	0	0	0	0	0	0
rno-miR-298	G->A	12	0.9219	0.895908	0.961726	0	1.4593	1.92038	0	0
rno-miR-298	G->A	15	0.530062	0	0	0	0	0	0	0
rno-miR-298	G->C	7	0	2.23445	0	0	0	0	0	0
rno-miR-298	G->C	8	1.67993	1.13915	0	0	1.26736	0.803176	0	0
rno-miR-298	G->C	12	0.499613	0	0	0	0.591029	0	0	0
rno-miR-298	G->C	15	0	0	0	0	0	0	0.594464	0
rno-miR-298	G->T	5	1.9656	3.82218	2.78834	0	0	2.37928	0	0.450623
rno-miR-298	G->T	7	2.38788	4.16629	0.707606	2.23425	0	3.70982	5.22035	0
rno-miR-298	G->T	8	6.05745	3.13036	4.62723	2.25688	3.76362	3.56694	3.51844	0.591026
rno-miR-298	G->T	11	0.59016	0	0	0	0	0	0	0
rno-miR-298	G->T	12	0	2.43618	4.0137	3.38091	0	1.92635	0	0
rno-miR-298	G->T	15	5.46489	4.44399	4.12215	3.22174	4.71683	6.46326	5.16574	0
rno-miR-298	T->A	14	0	0	0	0	0.462312	1.88814	0	0
rno-miR-298	T->A	16	0	0	0	0	0	0.946064	0	0
rno-miR-298	T->C	14	3.47285	3.32614	1.38434	0	1.8146	2.13969	1.49869	0
rno-miR-298	T->C	16	1.8446	2.30446	0	0	0	3.76397	4.19975	0
rno-miR-298	T->G	14	0	1.24597	0.800627	0.827098	0	3.36555	0	0
rno-miR-298	T->G	16	0	12.0837	2.99088	2.02704	0	4.2571	2.61421	0
rno-mir-29a	A->C	5	0	0	0	0	0	0	0	4.17327
rno-mir-29a	A->C	8	0	0	0	0	0	0	0	3.54832
rno-mir-29a	A->G	2	0	0	0	0	0	0	0	6.238
rno-mir-29a	A->G	5	0	0	0	0	0	0	0	15.5468
rno-mir-29a	A->G	8	0	0	0	0	0	0	0	9.09982
rno-mir-29a	A->T	5	0	0	0	0	0	0	0	9.31512
rno-mir-29a	A->T	8	0	0	0	0	0	0	0	11.1564
rno-mir-29a	C->A	4	0	0	0	0	0	0	0	45.8387
rno-mir-29a	C->A	6	0	0	0	0	0	0	0	8.40086
rno-mir-29a	C->A	7	0	0	0	0	0	0	11.1348	31.4521
rno-mir-29a	C->G	4	0	0	0	0	0	0	0	45.9557
rno-mir-29a	C->G	6	0	0	0	0	0	0	9.88624	8.05311
rno-mir-29a	C->G	7	0	0	0	0	0	0	0	5.67855
rno-mir-29a	C->T	4	0	0	0	0	0	0	6.32543	80.2182
rno-mir-29a	C->T	6	0	0	0	0	0	0	12.0868	44.2862
rno-mir-29a	C->T	7	0	0	0	0	0	4.95634	7.8462	42.6602
rno-mir-29a	G->A	3	0	0	0	0	0	0	0	21.7969
rno-mir-29a	G->C	3	0	0	0	0	0	0	0	7.51352
rno-mir-29a	G->T	3	0	0	0	0	0	0	0	15.4158
rno-miR-29a	A->C	5	0	0	0	0	0	0	0	2.76401
rno-miR-29a	A->C	8	0	0	0	0	0	0	5.18007	3.85854
rno-miR-29a	A->C	13	0.9219	0	0	0	0	2.30485	11.1578	4.10776
rno-miR-29a	A->C	14	0	0	0	0	0	6.8557	7.11923	5.43094
rno-miR-29a	A->C	15	0	0	0	0	0	1.47143	33.2989	5.90953
rno-miR-29a	A->G	5	0	0	0	0	0	2.4175	5.14784	14.2074
rno-miR-29a	A->G	8	0	0	0	0	0	1.91839	11.1542	9.60043
rno-miR-29a	A->G	13	0	0	0	0	0	3.78824	2.92397	15.1108
rno-miR-29a	A->G	14	0	0	0	0	0	3.9956	3.57663	13.3451
rno-miR-29a	A->G	15	0	0	0	0	0	1.85192	3.29551	13.0968
rno-miR-29a	A->T	5	0	0	0	0	0	1.43123	3.80224	7.97571
rno-miR-29a	A->T	8	0	0	0	0	0	1.25013	2.67956	11.3968
rno-miR-29a	A->T	13	0	0	0	0	0	1.28237	1.19609	9.49145
rno-miR-29a	A->T	14	0	0	0	0	0	2.13172	0	11.8041
rno-miR-29a	A->T	15	0	0	0	0	0	1.38704	1.65537	10.6551
rno-miR-29a	C->A	6	0	0	0	0	0	2.06526	3.12451	8.22148
rno-miR-29a	C->A	7	0	0	0	0	0	9.38584	8.3001	32.2431
rno-miR-29a	C->A	10	0	0	0	0	0	8.74982	6.1022	29.1502
rno-miR-29a	C->A	17	0	0	0	0	0	2.5564	3.12451	28.7429
rno-miR-29a	C->G	6	0	0	0	0	0	2.48595	7.87128	8.13468
rno-miR-29a	C->G	7	0	0	0	0	0	0	1.81204	6.1696
rno-miR-29a	C->G	10	0	0	0	0	0	0.873624	0	5.24706
rno-miR-29a	C->G	17	0	0	0	0	0	0.762973	0	4.72443
rno-miR-29a	C->T	4	0	0	0	0	0	0	0	0.491048
rno-miR-29a	C->T	6	0	0	0.872931	0	0	4.95634	8.21596	44.6376
rno-miR-29a	C->T	7	0.758033	0	1.07018	0	0	5.55016	5.78797	42.4294
rno-miR-29a	C->T	17	0	0	0	0	0	3.96373	3.88013	27.0465
rno-miR-29a	G->A	12	0	0	0	0	0	2.86843	2.90249	12.9605
rno-miR-29a	G->A	18	0	0	0	0	0	2.19819	12.4882	15.1968
rno-miR-29a	G->C	12	0	0	0	0	0	0	6.25171	6.61677
rno-miR-29a	G->C	18	0	0	0	0	0	0	5.77007	1.48415
rno-miR-29a	G->T	12	0	0	0	0	0	4.74028	6.04759	25.3969
rno-miR-29a	G->T	18	0	0	0	0	0	7.70306	15.0451	16.1659
rno-miR-29a	T->A	9	0	0	0	0	0	1.56017	0	11.4798
rno-miR-29a	T->A	11	0	0	0	0	0	0	1.19609	7.39352
rno-miR-29a	T->A	16	0	0	0	0	0	1.70904	8.01812	11.8298
rno-miR-29a	T->C	9	0	0	0	0	0	2.48994	18.3317	11.4493
rno-miR-29a	T->C	11	0	0	0	0	0	2.76177	4.05829	15.7958
rno-miR-29a	T->C	16	0	0	0	0	0	5.76675	15.6745	12.5308
rno-miR-29a	T->G	9	0	0	0	0	0	0.805168	0	2.34425
rno-miR-29a	T->G	11	0	0	0	0	0	0	1.28383	23.6908
rno-miR-29a	T->G	16	0	0	0	0	0	2.14367	0	1.8958
rno-mir-29c	C->T	4	0	0	0	0	0	0	0	3.95852
rno-miR-29c	A->C	14	0	0	0	0	0	0	0	0.480761
rno-miR-29c	A->G	8	0	0	0	0	0	0	0	0.691727
rno-miR-29c	A->G	14	0	0	0	0	0	0	0	1.33419
rno-miR-29c	A->G	15	0	0	0	0	0	0	0	0.752002
rno-miR-29c	C->A	6	0	0	0	0	0	0	0	0.591026
rno-miR-29c	C->A	7	0	0	0	0	0	0	0	1.56211
rno-miR-29c	C->A	17	0	0	0	0	0	0	0	1.09308
rno-miR-29c	C->G	6	0	0	0	0	0	0	0.590883	0.812278
rno-miR-29c	C->T	6	0	0	0	0	0	0	0	3.71364
rno-miR-29c	C->T	7	0	0	0	0	0	0	0	2.46914
rno-miR-29c	C->T	17	0	0	0	0	0	0	0	1.35476
rno-miR-29c	G->A	18	0	0	0	0	0	0	0	1.02324
rno-miR-29c	G->T	12	0	0	0	0	0	0	0	1.16148
rno-miR-29c	G->T	18	0	0	0	0	0	0	0.587302	1.05266
rno-miR-29c	T->A	10	0	0	0	0	0	8.74982	6.1022	29.1502
rno-miR-29c	T->A	11	0	0	0	0	0	0	0	0.510899
rno-miR-29c	T->C	9	0	0	0	0	0	0	0	0.400634
rno-miR-29c	T->C	11	0	0	0	0	0	0	0	0.821842
rno-miR-29c	T->C	16	0	0	0	0	0	0	0	0.430772
rno-miR-29c	T->G	10	0	0	0	0	0	0.873624	0	5.24706
rno-mir-298	A->C	4	3.25209	0	0	0	0	0	0	0
rno-mir-298	A->C	6	7.93251	0	0	0	0	0	0	0
rno-mir-298	A->G	4	1.1671	1.54262	0	0	0	0	0	0
rno-mir-298	A->G	6	0.636235	0	0	0	0	0	0	0
rno-mir-298	C->T	3	2.75047	0	0	0	0	0	0	0
rno-mir-298	G->A	2	1.48562	0	0.889422	0	0	0	0	0
rno-mir-298	G->A	7	0	0	0.727266	0	0	0	0	0
rno-mir-298	G->C	2	3.71604	0	0	0	0	0	0	0
rno-mir-298	G->C	7	3.24808	0	0	0	0	0	0	0
rno-mir-298	G->C	8	2.01648	0	0	0	0.926524	0	0	0
rno-mir-298	G->T	2	3.9961	0	0	0	1.1276	0	0	0
rno-mir-298	G->T	5	1.7853	2.37447	1.56721	0	0	0	0	0
rno-mir-298	G->T	7	2.49406	2.26765	0	0	0	2.13172	0	0
rno-mir-298	G->T	8	8.55071	0	3.46085	1.68656	3.45174	2.23241	4.35999	0
rno-mir-301b	G->T	5	0.696333	0	0	0	0	0	0	0
rno-mir-301b	T->G	4	2.40271	0	0	0	0	0	0	0
rno-miR-301b	A->C	7	0.998424	0	0	0	0	0	0	0
rno-miR-301b	A->C	8	0.846978	0	0	0	0	0	0	0
rno-miR-301b	A->C	20	1.73683	0	0	0	0	0	0	0
rno-miR-301b	G->T	5	0.575336	0	0	0	0	0	0	0
rno-miR-301b	G->T	11	0.696333	0	0	0	0	0	0	0
rno-miR-301b	G->T	16	0.409065	0	0	0	0	0	0	0
rno-miR-301b	T->A	12	0.439515	0	0	0	0	0	0	0
rno-miR-301b	T->C	12	2.09621	0	0	0	0	0	0	0
rno-miR-301b	T->C	17	1.228	0	0	0	0	0	0	0
rno-miR-301b	T->G	12	1.56374	0	0	0	0	0	0	0
rno-mir-30a	A->C	4	0	0	0	0	0	0	0	23.5366
rno-mir-30a	A->C	5	0	1.83927	0	0	0	2.3168	0	1.14163
rno-mir-30a	A->C	6	0	0	1.56616	0	0	0	10.008	2.19356
rno-mir-30a	A->C	8	3.67037	0	0	0	0	0	0	0.922543
rno-mir-30a	A->G	4	0	0	2.56932	0	0	4.27141	0	18.7126
rno-mir-30a	A->G	5	1.2889	5.65315	3.93993	0	0	4.57548	0	5.7242
rno-mir-30a	A->G	6	0	0	2.29342	0	0	4.07003	10.2038	3.45646
rno-mir-30a	A->G	8	0	4.25056	2.20146	0	0	4.50902	0	4.02908
rno-mir-30a	A->T	4	0	0	1.01648	0	0	1.52595	0	12.2736
rno-mir-30a	A->T	5	0	2.61771	1.9761	0	0	2.88075	0	4.18484
rno-mir-30a	A->T	6	0	2.10507	1.9596	0	0	3.48055	6.56954	4.79788
rno-mir-30a	A->T	8	0	0	0	0	0	0	0	3.22259
rno-mir-30a	C->A	7	0	0	4.64583	0	0	4.56914	0	4.7569
rno-mir-30a	C->G	7	0	0	0	0	0	1.15541	0	0
rno-mir-30a	C->T	7	6.20249	7.41754	8.10375	0	0	7.84505	10.0396	12.7516
rno-mir-30a	G->A	2	5.17482	7.6265	9.55065	3.00693	1.88543	7.28546	4.15587	13.8537
rno-mir-30a	G->C	2	0	3.52427	3.36255	1.24464	0.924624	2.82624	0	4.04082
rno-mir-30a	G->T	2	4.58305	4.63978	4.54753	0	0	7.91676	0	4.88034
rno-mir-30a	T->A	3	0	0	5.15407	8.38167	1.66418	29.3106	0	6.44985
rno-mir-30a	T->C	3	12.9847	10.0639	7.10035	6.99275	0	20.5428	26.194	6.0411
rno-mir-30a	T->G	3	0	2.61771	0	0	0	0	0	0
rno-miR-30a	A->C	5	3.88031	1.9876	0	0.68098	0	2.42148	0	1.30188
rno-miR-30a	A->C	6	9.07116	4.43569	1.71182	0	0	0	6.01984	2.41409
rno-miR-30a	A->C	8	3.66957	2.43618	0	0	0	1.10724	0	1.03281
rno-miR-30a	A->C	15	6.58271	6.80186	1.65495	0.732617	0	11.8997	0	1.73265
rno-miR-30a	A->C	20	8.90048	0	0	0	0	0	0	0
rno-miR-30a	A->G	5	1.43954	5.79318	4.06699	0	0.607401	4.68015	0	5.77419
rno-miR-30a	A->G	6	1.37944	4.80236	2.45664	0	0	4.20893	6.98764	3.4866
rno-miR-30a	A->G	8	1.02967	4.53891	2.29237	0	0	4.64991	0	4.16949
rno-miR-30a	A->G	15	1.28649	4.61487	3.28115	0	0	4.5954	0	3.16465
rno-miR-30a	A->G	20	0.955554	0	0	0	0	0	0	1.371
rno-miR-30a	A->T	5	0.666684	2.61771	2.19406	0	0	3.0901	0	4.26496
rno-miR-30a	A->T	6	1.19595	2.31511	2.21478	0	0	3.79458	4.38686	5.10883
rno-miR-30a	A->T	8	0	0	1.64756	0	0	2.10782	0	3.44312
rno-miR-30a	A->T	15	0.530062	0	1.56193	0	0	2.5727	0	3.64235
rno-miR-30a	A->T	20	0.937525	0	0	0	0	0	0	0.400634
rno-miR-30a	C->A	7	1.23882	6.91699	4.57247	2.776	0	4.91739	0	4.8973
rno-miR-30a	C->A	10	1.91792	5.46332	4.37627	5.34387	0	18.9265	6.34303	7.14608
rno-miR-30a	C->A	11	3.38751	5.84894	3.23338	0	0	3.72214	3.99293	5.68378
rno-miR-30a	C->A	13	0.621411	4.45229	2.36467	0	0	4.33987	0	3.81145
rno-miR-30a	C->A	16	0	4.16394	2.10949	0	0	4.89548	7.61434	3.51007
rno-miR-30a	C->G	7	0	0.725027	0.798514	0	0	1.11919	0	1.27391
rno-miR-30a	C->G	10	0	0	0.635301	0	0	1.5379	0.689364	1.26362
rno-miR-30a	C->G	11	0.545687	2.20359	2.1281	0	0	2.72356	0	3.21898
rno-miR-30a	C->G	13	0.711958	1.99355	1.48963	0	0	3.00933	0	2.29571
rno-miR-30a	C->G	16	0.378616	1.46431	1.10845	0	0	2.12575	6.58388	1.8958
rno-miR-30a	C->T	7	6.07909	7.7225	8.50353	4.20623	2.02365	7.77859	6.07087	12.7516
rno-miR-30a	C->T	10	31.9531	27.3594	19.1878	12.3212	17.7802	14.6533	10.9815	21.9582
rno-miR-30a	C->T	11	12.4158	14.5882	12.2845	6.372	6.24153	8.84526	7.34843	11.2147
rno-miR-30a	C->T	16	5.19525	8.36578	6.59381	4.65241	0	9.48527	13.2779	10.7007
rno-miR-30a	G->A	14	2.98846	10.4389	6.11052	0	0	8.14042	4.65902	8.81234
rno-miR-30a	G->A	18	2.60584	7.11746	4.94626	1.87254	1.10246	4.2897	10.148	6.17483
rno-miR-30a	G->A	19	1.78691	3.0663	1.69111	1.27128	0.545711	1.88615	1.85949	2.61622
rno-miR-30a	G->C	14	0.621411	1.10595	0.852214	0	0	1.04875	0	1.33419
rno-miR-30a	G->C	18	2.39189	2.88351	1.5651	0	0	2.52018	6.62327	2.18544
rno-miR-30a	G->C	19	1.37864	1.53432	1.23445	0	0.645482	0.938096	0	1.78626
rno-miR-30a	G->T	14	1.46919	6.62268	5.97542	0	0	19.1299	11.8723	12.0464
rno-miR-30a	G->T	18	6.10273	9.7875	5.90311	5.2962	0	16.3944	13.8508	6.90497
rno-miR-30a	G->T	19	4.11149	0	4.00736	3.90968	1.14054	16.2837	16.9243	5.62584
rno-miR-30a	T->A	9	0	2.43853	2.58962	0	0	2.55876	0	4.15614
rno-miR-30a	T->A	12	1.38185	6.81846	5.14879	3.39877	0.645482	17.6043	8.44603	5.49194
rno-miR-30a	T->A	17	1.13425	2.08612	2.45135	0	0	3.37986	0	4.06284
rno-miR-30a	T->C	9	1.78931	5.13221	2.49068	0	0	3.52872	17.7121	3.53731
rno-miR-30a	T->C	17	3.67918	6.5099	4.75112	2.6251	0	5.28792	2.76372	4.06951
rno-miR-30a	T->G	12	0.817329	1.57348	2.36573	0	0	18.9285	0	2.95585
rno-miR-30a	T->G	17	1.54411	2.33532	1.32642	1.1742	0	2.20416	0	1.42315
rno-miR-30c-1*	T->C	12	0	0	0	0	0	0	0	1.80249
rno-miR-30c-2*	A->C	6	0	0	0	0	0	0	0.882744	0
rno-miR-30c-2*	A->C	8	1.79772	2.85626	0.581602	0	0	0	0	0.800545
rno-miR-30c-2*	A->G	6	0	0	0.509298	0	0	0	0	0.810832
rno-miR-30c-2*	A->G	8	0	0	0	0	0	0	0	0.680716
rno-miR-30c-2*	A->G	9	0	0	0	0	0	0	0	1.84292
rno-miR-30c-2*	G->A	14	0	0	0	0	0	0	0	0.551324
rno-miR-30c-2*	G->T	5	0	0	2.40716	0	0	0	0	0
rno-miR-30c-2*	G->T	7	0	1.59603	0	0	0	0	0	0.46091
rno-miR-30c-2*	T->G	15	0	0	3.50123	0	0	0	0	0
rno-mir-30d	A->C	4	0	0	0	0	0	2.34705	0	0
rno-mir-30d	A->C	5	0	2.15018	0	0	0	2.69929	0	1.98115
rno-mir-30d	A->C	6	0	0	0	0	0	0	12.3632	2.23182
rno-mir-30d	A->C	8	0	0	0.926631	0	0	0.764965	12.085	1.22392
rno-mir-30d	A->G	4	0	5.49418	2.71498	0	0	4.68414	4.1702	22.8411
rno-mir-30d	A->G	5	0	6.28092	3.71603	0	0	5.90402	11.5992	4.97887
rno-mir-30d	A->G	6	0	0	2.71393	0	0	4.58942	12.6144	3.84536
rno-mir-30d	A->G	8	0	6.37349	3.09511	0	0	4.0923	0	4.14747
rno-mir-30d	A->T	4	0	0	1.14566	0	0	0	0	12.922
rno-mir-30d	A->T	5	0	2.24275	1.63424	0	0	4.41466	0	4.12528
rno-mir-30d	A->T	6	0	1.90099	1.39872	0	0	4.25385	5.0416	4.58692
rno-mir-30d	A->T	8	0	2.25935	0	0	0	3.06819	0	0
rno-mir-30d	C->A	7	0	0	0	0	0	10.0059	0	6.41682
rno-mir-30d	C->G	7	0	0	0	0	0	1.46944	0	1.3239
rno-mir-30d	C->T	7	4.1199	10.58	8.37794	0	0	9.52023	8.85667	13.791
rno-mir-30d	G->A	2	3.22885	7.9208	12.0375	3.30145	2.64859	9.37498	6.41137	13.7273
rno-mir-30d	G->C	2	1.89869	3.76047	3.76973	1.67324	1.58268	3.06384	2.50857	3.90636
rno-mir-30d	G->T	2	2.42154	5.51908	4.15091	1.45526	1.06058	7.81209	4.55696	6.44101
rno-mir-30d	T->A	3	0	3.87559	4.13442	0	1.34696	32.3279	0	5.41776
rno-mir-30d	T->C	3	5.51297	9.14548	5.99402	0	0	21.1187	33.4964	6.02719
rno-mir-30d	T->G	3	0	2.81115	1.12811	0	0	0	0	0.921097
rno-miR-30d	A->C	5	1.93355	2.15018	0	0.783033	0	2.76774	0	1.66137
rno-miR-30d	A->C	6	2.13187	0	2.18708	0	0	3.68755	9.3082	2.26196
rno-miR-30d	A->C	8	2.07097	0	1.01754	0	0	0.867648	6.58386	1.43417
rno-miR-30d	A->C	15	5.6532	14.8972	3.68199	1.27585	1.0461	16.4971	34.5523	3.22275
rno-miR-30d	A->C	20	9.0371	3.05204	1.3854	0	1.14208	1.11521	12.4775	1.17321
rno-miR-30d	A->G	5	0.941531	6.53841	3.86169	0	0	6.11338	6.22306	5.03915
rno-miR-30d	A->G	6	0.835358	4.42144	2.71393	0	0	4.90544	8.50424	4.07546
rno-miR-30d	A->G	8	0.850182	6.4435	3.33168	0	0	4.19698	0	4.33786
rno-miR-30d	A->G	15	0	4.34312	3.72026	0	0	3.82047	0	3.61455
rno-miR-30d	A->G	20	1.13905	4.82491	2.3875	0	0	2.97909	4.37074	3.14335
rno-miR-30d	A->T	5	0	2.24275	1.77884	0	0	4.41466	0	4.05472
rno-miR-30d	A->T	6	0.500414	1.94014	1.50718	0	0	4.42897	3.83358	4.64719
rno-miR-30d	A->T	8	0	2.39937	0	0	0	3.38421	0	3.52397
rno-miR-30d	A->T	15	0.500414	2.48364	1.74692	0	0	3.62344	0	3.94156
rno-miR-30d	A->T	20	0.95315	0	0.709718	0	0	1.71103	0	0.842416
rno-miR-30d	C->A	7	0.499613	0	4.10461	0	0	10.4246	0	6.247
rno-miR-30d	C->A	10	0.817329	0	5.72552	4.47629	0.493157	19.941	0	8.02385
rno-miR-30d	C->A	11	0.758834	5.20818	4.00525	0	0	4.8752	2.26057	4.63779
rno-miR-30d	C->A	12	1.38185	6.81846	5.14879	0	0.645482	17.6043	8.44603	5.49194
rno-miR-30d	C->A	13	0.637036	5.90595	3.22111	0	0	4.99219	2.43157	4.10993
rno-miR-30d	C->A	16	0.439515	3.9456	2.19935	0	0	4.61967	11.0388	3.63801
rno-miR-30d	C->G	7	0	0	0	0	0	1.82168	0	1.38418
rno-miR-30d	C->G	10	0	0	0.909083	0	0	1.9144	0	1.47314
rno-miR-30d	C->G	11	0	0	1.36679	0	0	3.24693	0	1.79365
rno-miR-30d	C->G	12	0.817329	1.57348	2.36573	0	0	18.9285	0	2.95585
rno-miR-30d	C->G	13	0	0	0	0	0	3.14823	0	1.90536
rno-miR-30d	C->G	16	0	0	1.16426	0	0	2.69331	9.6717	1.66426
rno-miR-30d	C->T	7	3.86068	10.6192	8.76018	0	2.20682	9.72759	5.68143	13.7102
rno-miR-30d	C->T	10	24.6088	18.7697	16.6895	10.3395	15.6819	13.164	10.8911	15.7679
rno-miR-30d	C->T	11	26.9815	25.3101	21.9389	12.9905	23.0114	15.2288	13.9144	17.0558
rno-miR-30d	C->T	13	15.8309	17.7565	14.9016	8.47873	12.0623	19.1194	9.54097	17.5204
rno-miR-30d	C->T	16	4.22367	7.47817	5.63314	4.63639	0	10.4699	18.7686	10.6508
rno-miR-30d	G->A	14	1.94316	7.14002	5.38959	0	1.03353	8.89742	5.71992	8.03759
rno-miR-30d	G->A	18	2.14308	7.64671	5.09826	2.16274	1.01716	5.64053	14.363	6.29466
rno-miR-30d	G->A	19	1.2288	3.55638	2.60441	1.29855	1.43949	3.37389	1.85233	4.87005
rno-miR-30d	G->C	14	0	0	0.617754	0	0	1.85192	2.01974	1.3849
rno-miR-30d	G->C	18	1.69796	2.5394	1.58159	0	0	2.19619	11.7326	2.23543
rno-miR-30d	G->C	19	0.804108	2.20359	1.87187	0.901919	1.88389	1.92871	1.74669	3.29838
rno-miR-30d	G->T	14	0.925905	8.51537	8.41979	0	1.1314	29.0614	15.9914	17.0607
rno-miR-30d	G->T	18	2.8867	12.7921	6.12848	6.55874	1.0263	19.7177	19.8313	9.24922
rno-miR-30d	G->T	19	2.78693	12.232	7.91049	7.13725	1.79136	30.4942	24.7875	8.84425
rno-miR-30d	T->A	9	0	2.10272	2.19512	0	0	5.01284	0	5.08608
rno-miR-30d	T->A	17	0	0	2.57841	0	0	4.80113	0	4.84426
rno-miR-30d	T->C	9	1.1695	6.32242	3.32851	0	0.759726	5.97248	24.9585	4.59881
rno-miR-30d	T->C	17	2.3374	6.4933	3.94943	0	1.2167	6.67297	4.36895	6.81078
rno-miR-30d	T->G	9	0	0	0	0	0	1.077	0	0.881395
rno-miR-30d	T->G	17	1.27327	2.68538	1.96383	1.59624	1.22738	3.78226	1.40021	1.80249
rno-mir-30e	A->G	5	0	0	0	0	0	0	0	0.761566
rno-mir-30e	C->T	7	1.83699	0	0	0	0	0.83342	0	0
rno-mir-30e	T->C	3	1.61823	0	0	0	0	0	0	0
rno-miR-30e	A->C	6	0	0	0	0	0	0	0.539852	0
rno-miR-30e	A->C	8	1.20917	0	0	0	0	0	0	0
rno-miR-30e	A->C	20	1.79853	0	0	0	0	0	0	0
rno-miR-30e	A->G	5	0.423889	0	0	0	0	0	0	0.702014
rno-miR-30e	A->G	8	0	0	0	0	0	0	0	0.46091
rno-miR-30e	C->A	11	0	0	0.509298	0	0	0	0	0.560888
rno-miR-30e	C->A	16	0	0	0	0	0	0.768948	0	0
rno-miR-30e	C->G	11	0	0	0	0	0	0	0	0.641014
rno-miR-30e	C->T	7	1.76046	0.811641	1.23339	0	0	0.938096	0	0
rno-miR-30e	C->T	10	9.20096	6.4325	4.25473	3.69348	0	2.8525	1.41185	3.34909
rno-miR-30e	C->T	11	8.35839	6.36844	4.008	3.53169	3.9875	4.31995	4.51936	8.26841
rno-miR-30e	C->T	16	1.0469	0.834196	0.871874	0	0	1.04277	1.44498	0
rno-miR-30e	G->A	18	0	0	0	0	0	0.593825	0	0.6116
rno-miR-30e	G->T	14	0	0	0.709718	0	0	0	0	0.880672
rno-miR-30e	G->T	18	0	0	0	0	0	1.50765	0	0.560888
rno-miR-30e	G->T	19	0.818131	0	0.54545	0	0	0	0	0
rno-miR-30e	T->A	9	0	0	0	0	0	0.557606	0	0
rno-miR-30e	T->A	12	0	0	0	0	0	0.875616	0	0
rno-miR-30e	T->A	13	0.621411	4.45229	2.36467	0	0	4.33987	0	3.81145
rno-miR-30e	T->C	12	15.8005	17.7565	14.9016	8.46191	12.0623	19.1194	9.54097	17.5204
rno-miR-30e	T->C	17	0.530863	0.685871	0	0	0	0	0	0
rno-miR-30e	T->G	13	0.711958	1.99355	1.48963	0	0	3.00933	0	2.29571
rno-mir-320	A->C	2	1.98042	0	0	0	1.49015	0	0	0
rno-mir-320	A->C	4	9.12364	1.25662	0.72621	0	0	0	0	0
rno-mir-320	A->C	3	0	0	0	0	0	0	0	1.61572
rno-mir-320	A->G	4	0	0	1.23445	0	0	0	0	0
rno-mir-320	A->T	4	4.57664	0	1.2169	0	0	0	0	3.43211
rno-mir-320	G->C	5	0.939928	3.12314	0	0	1.5484	0	0	1.57312
rno-mir-320	G->C	8	1.21157	0	0	0	4.50698	0	0	0
rno-mir-320	G->T	5	5.4713	0	2.18391	0	4.87106	0	0	0
rno-mir-320	G->T	8	8.24942	0	2.50611	0	11.9029	0	0	2.37656
rno-mir-320	G->A	8	0	0	0	0	1.9037	0	0	0
rno-mir-320	C->T	6	0	0	0	0	5.18783	0	0	0
rno-miR-320	A->C	14	14.7969	2.55474	1.28709	0	3.19774	1.28635	0	0
rno-miR-320	A->C	16	14.4731	3.29871	1.46785	0	6.47698	1.96692	0	0
rno-miR-320	A->G	14	2.99928	3.58941	2.26742	0	2.1539	1.65489	0	1.27391
rno-miR-320	A->G	16	1.78691	2.29959	1.46785	0	1.51565	0	0	0
rno-miR-320	A->T	14	3.17156	0	2.9596	0	2.13373	1.37907	0	1.37317
rno-miR-320	A->T	16	2.11784	0	1.90062	0	1.15845	0	0	0
rno-miR-320	C->A	6	0	1.63754	1.70865	0	0	1.6529	0	1.54443
rno-miR-320	C->G	6	0.378616	0.811641	0	0	0	0	0	0
rno-miR-320	C->T	6	4.54058	0	3.60188	0	6.36645	0	0	0
rno-miR-320	G->A	5	1.09218	1.89142	0	0	1.40331	0	0.638333	0
rno-miR-320	G->A	8	1.83378	0	2.44396	0	2.49473	0	1.25518	0
rno-miR-320	G->A	9	0	0	0	0	1.62646	0	0	0
rno-miR-320	G->A	10	1.54651	2.03379	0	0	1.07885	0	0	0
rno-miR-320	G->A	13	1.65429	3.20019	2.37165	0	1.81307	0	0	0
rno-miR-320	G->A	15	1.45356	0	2.33445	0	1.94178	0	0	2.92193
rno-miR-320	G->A	17	1.21317	0	2.3169	0	2.77921	0	0	0
rno-miR-320	G->A	18	1.98763	0	0	0	2.23006	0	0	0
rno-miR-320	G->A	19	1.59099	0	0	0	3.56218	0	0	0
rno-miR-320	G->C	5	0.924303	1.99464	0	0	1.10056	0	0	0
rno-miR-320	G->C	8	2.61586	0	0	0	4.80439	0	1.11283	0
rno-miR-320	G->C	9	0.953952	0	0	0	0.805044	0	0.587302	0
rno-miR-320	G->C	10	0.832955	0	0	0	0.759726	0	0	0
rno-miR-320	G->C	13	1.42472	0	0	0	1.06971	0	0	0
rno-miR-320	G->C	15	2.84543	0	0	0	2.88278	0	0	0
rno-miR-320	G->C	17	1.40829	0	0.77991	0	2.68857	0	0	0
rno-miR-320	G->C	18	3.90475	0	0	0	1.74224	0	0	0
rno-miR-320	G->C	19	1.73923	0	1.05158	0	2.78455	0	0	0
rno-miR-320	G->T	5	7.35877	3.06973	3.00526	2.98886	4.57744	1.86225	0	1.73338
rno-miR-320	G->T	8	11.5873	3.67133	4.19616	0	13.1249	3.53742	1.01793	2.7882
rno-miR-320	G->T	9	4.793	3.00802	2.47101	0	3.81428	0	1.45214	1.72453
rno-miR-320	G->T	10	3.48327	3.79115	1.8873	0	2.7613	0	0	1.00339
rno-miR-320	G->T	13	4.41198	2.3032	3.28285	0	8.74666	1.72534	0.923032	2.25528
rno-miR-320	G->T	15	9.05593	3.60962	5.44816	8.37718	13.3009	6.45874	2.54349	4.10399
rno-miR-320	G->T	17	4.62833	4.05225	4.28601	3.42626	3.61854	2.98978	0	2.49783
rno-miR-320	G->T	18	13.0937	2.71732	3.34923	3.32354	4.06981	1.20993	4.67157	1.84292
rno-miR-320	G->T	19	4.27375	1.21746	2.98454	0	5.27168	0	0	0.500612
rno-miR-320	T->A	11	3.23727	2.45387	2.03085	0	1.05524	0	0	2.06779
rno-miR-320	T->C	7	1.09298	0	1.61246	0	1.22927	0	0	0
rno-miR-320	T->C	11	7.67769	5.91156	2.95537	0	3.24912	0	0	3.16232
rno-miR-320	T->C	12	1.56534	2.27469	1.21373	0	1.34352	2.1138	1.20773	0
rno-miR-320	T->G	11	14.3934	12.7605	14.4314	64.233	53.9961	42.9719	0	31.2076
rno-miR-320	T->G	12	0	0	0.54545	0	0	0.730737	0	0
rno-mir-322	C->T	4	0.788482	1.87013	2.1818	0	0	0	0	3.03092
rno-mir-322	G->A	7	0	1.46431	1.47631	0	0	0	0	0
rno-mir-322	A->C	8	0	0	1.22007	0	0	0	0	0
rno-mir-322	A->G	2	0	0	0	0	0	0	1.20325	0
rno-mir-322	G->C	7	0	0	0.636358	0	0	0	0	0
rno-mir-322	G->T	7	0	0	2.77185	0	0	2.98705	0	0
rno-mir-322	T->C	6	0	0	1.23762	0	0	0	2.17075	0
rno-miR-322	A->C	8	0.878228	0	0	0	0	0	0	0
rno-miR-322	A->C	9	2.91915	0	0	0	0	0	0	0
rno-miR-322	A->T	9	0.71356	0	0	0	0	0	0	0
rno-miR-322*	A->C	5	0	1.05253	0	0	0	0	0	0
rno-miR-322*	A->C	8	0	2.5228	1.21902	0	0	0	2.89085	0
rno-miR-322*	A->C	9	2.92957	1.1534	1.00105	0	0.817617	1.32855	0	0
rno-miR-322*	A->C	17	15.1691	4.54486	8.05932	3.00384	5.82083	0.976308	1.02509	0.950512
rno-miR-322*	A->G	5	0.695531	2.21189	1.60442	0	0	0.835412	0.948098	0
rno-miR-322*	A->G	8	0	2.67942	0	0	0	0	0.900648	0
rno-miR-322*	A->G	9	0	0	1.42049	0	0	0.732729	0	0
rno-miR-322*	A->T	8	0	0	0.855383	0	0	0.660289	0	0
rno-miR-322*	A->T	9	0	0.755883	0.600206	0	0	0	0	0
rno-miR-322*	C->A	13	0	0	2.42471	0	0	1.12119	0	0
rno-miR-322*	C->A	16	0	0	0	0	0	0	1.94454	1.19089
rno-miR-322*	C->G	16	0	1.91524	0	0	0	0	0	0
rno-miR-322*	C->T	11	0	0.663315	1.38434	0	0	0	0	0.430772
rno-miR-322*	C->T	13	1.9071	2.89181	3.27692	0	0.728881	1.5359	1.22922	1.32245
rno-miR-322*	C->T	16	3.1976	5.94133	6.80163	2.44058	1.46844	2.78803	3.0726	2.05244
rno-miR-322*	G->A	7	0	1.44175	1.67673	0	0	1.53989	0	0
rno-miR-322*	G->A	10	0	0.764184	1.20041	0	0	0	0	0.541037
rno-miR-322*	G->A	12	0.967975	2.18104	3.25726	1.42624	0	1.95859	0	1.3423
rno-miR-322*	G->A	15	1.07495	2.08017	2.34607	1.19644	0	2.08953	1.58285	1.12178
rno-miR-322*	G->C	7	1.19354	0.663315	0.800627	0	0	0	0	0
rno-miR-322*	G->C	12	0	0	0	0	0.681664	0	0	0
rno-miR-322*	G->C	15	1.45116	1.1617	1.09301	0	0	0	0.824551	0
rno-miR-322*	G->T	7	0	3.12205	2.82555	0	0	3.54864	0	0.830683
rno-miR-322*	G->T	10	0.75643	0	2.31625	0	0.998887	1.61432	0	0
rno-miR-322*	G->T	12	3.48848	3.71301	11.2559	0	0	5.20516	0	2.63028
rno-miR-322*	G->T	15	0	8.16296	14.2292	5.06004	1.80013	10.6217	4.7575	4.67026
rno-miR-322*	T->A	14	0	2.31276	2.02176	1.23993	0	0	1.07612	0
rno-miR-322*	T->C	6	0.515238	1.67435	1.74797	0	0	0	1.92216	0.660865
rno-miR-322*	T->C	14	3.20201	5.69231	4.08178	1.7313	0	2.24437	1.57211	1.02107
rno-miR-322*	T->G	6	0	0	0	0	0	0	1.30531	0
rno-miR-322*	T->G	14	0	0	1.92979	0	0	4.11023	0	0.971086
rno-mir-323	A->C	2	0	0	0	0	0	1.18964	0	0
rno-mir-323	A->C	7	0	0	0	0	0	0	4.84464	2.12372
rno-mir-323	A->G	2	0	0	0	0	0	1.25212	0	0.892405
rno-mir-323	A->G	4	0	0	0	0	0	1.63261	0.967496	3.25145
rno-mir-323	A->G	7	0	0.873353	0	0	0	0	0	0
rno-mir-323	A->T	4	0	0	0	0	0	0	0	2.85226
rno-mir-323	C->A	3	0	0	0	0	0	5.78902	0	1.96202
rno-mir-323	C->T	3	0	0	0	0	0	6.62155	3.22181	4.20252
rno-mir-323	C->T	8	0	3.22635	0	0	0	4.423	5.50894	3.57034
rno-mir-323	T->C	6	0	1.84757	0	0	0	1.80574	2.99321	0
rno-mir-323	T->G	5	0	0	0	0	0	0	3.39548	0
rno-miR-323	A->C	7	0	2.63197	0.855383	1.11356	2.05757	2.52254	3.69123	2.31411
rno-miR-323	A->G	7	0	1.05253	0	0	0	1.17371	1.1379	0
rno-miR-323	C->A	14	0	0	0.928743	0	0	2.75978	1.00271	2.15458
rno-miR-323	C->G	8	0	0	0	0	0	0	0	0.491048
rno-miR-323	C->G	14	0	0	0	0	0	1.22586	0	1.02252
rno-miR-323	C->T	8	1.1078	3.22635	1.01648	1.12022	0.850362	3.9036	4.38865	3.38952
rno-miR-323	C->T	14	0.984401	4.29441	0.946291	0	0	4.89585	2.73955	5.59047
rno-miR-323	G->A	11	0	0	0	0	0	0	0.842456	0
rno-miR-323	G->A	12	0	1.04658	0	0.868355	1.43759	3.32372	1.39305	1.92666
rno-miR-323	G->A	15	0.665883	1.57582	0	0	0.552947	2.78839	4.50325	2.98004
rno-miR-323	G->C	11	0	0	0	0	0	0	1.66611	0.860821
rno-miR-323	G->C	12	0	1.06084	0	0	0	3.18246	3.11019	0.851257
rno-miR-323	G->C	15	0.982799	0	0	0	0.545711	0.972324	5.18904	0.831406
rno-miR-323	G->T	11	0	0.895908	0	0	0	1.92038	1.13432	2.35165
rno-miR-323	G->T	12	0	0	1.93296	1.87075	3.11434	6.58025	4.6635	4.9841
rno-miR-323	G->T	15	2.17474	5.02304	0	2.25111	2.42924	11.3149	12.1328	6.03081
rno-miR-323	T->A	5	0	0.615858	0	0	0	3.36628	1.1558	0
rno-miR-323	T->A	6	0	0	0	0	0	1.14546	0.889906	0
rno-miR-323	T->A	13	3.57822	6.13494	1.58582	1.84984	1.68589	5.02243	3.71988	2.68533
rno-miR-323	T->C	5	0	0.929111	0	0	0	1.66087	2.3895	0
rno-miR-323	T->C	6	0	2.06591	0	0	0	2.08156	3.05379	1.11366
rno-miR-323	T->C	13	6.82871	15.203	2.46192	2.67197	2.30586	5.4491	6.07715	4.02402
rno-miR-323	T->G	5	0	0	0	0	0	0.901876	2.78252	0.702014
rno-miR-323	T->G	6	0	0	0	0	0	0	1.88277	0
rno-miR-323	T->G	13	6.46091	11.591	2.60758	3.84236	4.20197	16.1515	8.05033	9.03898
rno-miR-323*	C->T	14	0	0	0	0	0	0	0	0.660865
rno-miR-323*	C->T	16	0	0	0	0	0	0	0	0.732152
rno-miR-323*	G->T	15	0	0	0	0	0	0	0	1.44228
rno-miR-325-5p	T->A	10	0	0	0	0	0	0	0	0.450623
rno-miR-329	A->C	10	0	0	0	0	0	0	0.900648	0.980649
rno-mir-33	G->T	3	0.818932	0	0	0	0	0	0	0
rno-miR-33	A->C	5	0.894655	0	0	0	0	0	0	0
rno-miR-33	A->C	16	0.606586	0	0	0	0	0	0	0
rno-miR-33	G->T	14	1.18112	0	0	0	0	0	0	0
rno-miR-33	T->G	12	0.605785	0	0	0	0	0	0	0
rno-miR-331	G->C	7	0.560512	0	0	0	0	0	0	0
rno-miR-331	G->C	8	2.24765	0	0	0	1.048	0	0	0
rno-miR-331	G->T	8	3.08342	0	0	0	0	0	0	0
rno-mir-331	G->C	8	0	0	0	0	0.971842	0	0	0
rno-mir-335	C->T	2	2.20238	0	0	0	0	0	0	0
rno-mir-335	C->T	8	0.712759	0	0	0	0	0	0	0
rno-mir-335	A->G	4	0	0	0	0	0	0	0	1.92087
rno-mir-335	C->T	2	0	1.92589	0	0	0	0	0	0
rno-miR-335	A->C	17	8.40848	0.755883	0.636358	0	0	0	0	0
rno-miR-335	A->C	18	7.21574	1.32428	0	0	0	0	0	0
rno-miR-335	A->G	16	0	0.935065	0	0	0	0	0	0
rno-miR-335	A->G	17	0.454339	1.56518	0	0	0	0	0	0
rno-miR-335	C->T	8	0.803306	0	0	0	0	0	0	0
rno-miR-335	C->T	14	0.970378	1.21511	0	0	0	0	0	0
rno-miR-335	G->A	5	0.439515	0	0	0	0	0	0	0
rno-miR-335	G->A	15	0.832955	1.07509	0	0	0	0	0	0
rno-miR-335	G->T	5	2.7032	0	0	0	0	0	0	0
rno-miR-335	G->T	7	0.9219	0	0	0	0	0	0	0
rno-miR-337	A->G	11	0	0	0	0	0	0	0	1.0218
rno-miR-340-5p	A->C	10	4.95126	0	0	0	0	0	0	0
rno-miR-340-5p	A->C	16	7.59275	0	0	0	0	0	0	0
rno-miR-340-5p	A->G	5	0.847779	0	0	0	0	0	0	0
rno-miR-340-5p	A->G	6	0.55971	0	0	0	0	0	0	0
rno-miR-340-5p	A->G	7	0.816528	0	0	0	0	0	0	0
rno-miR-340-5p	A->G	10	0.953952	0	0	0	0	0	0	0
rno-miR-340-5p	A->G	14	1.25604	0	0	0	0	0	0	0
rno-miR-340-5p	A->T	6	0.454339	0	0	0	0	0	0	0
rno-miR-340-5p	A->T	10	0.378616	0	0	0	0	0	0	0
rno-miR-340-5p	A->T	11	0.530062	0	0	0	0	0	0	0
rno-miR-340-5p	A->T	16	1.76808	0	0	0	0	0	0	0
rno-miR-340-5p	C->T	9	2.0906	0	0	0	0.416995	0	0	0
rno-miR-340-5p	C->T	17	1.22639	0	0	0	0	0	0	0
rno-miR-340-5p	G->A	8	0.967975	0	0	0	0	0	0	0
rno-miR-340-5p	G->A	13	1.12022	0	0	0	0	0	0	0
rno-miR-340-5p	G->C	8	1.08897	0	0	0	0	0	0	0
rno-miR-340-5p	G->C	15	1.05852	0	0	0	0	0	0	0
rno-miR-340-5p	G->T	8	4.52977	0	0	0	0	0	0	0
rno-miR-340-5p	G->T	13	4.15276	0	0	0	0	0	0	0
rno-miR-340-5p	G->T	15	3.41435	0	0	0.816825	0	0	0	0
rno-miR-340-5p	T->C	12	0.681508	0	0	0	0	0	0	0
rno-miR-340-5p	T->C	18	0.982799	0	0	0	0	0	0	0
rno-mir-331	G->C	8	0	0	0	0	0.971842	0	0	0
rno-mir-341	T->G	5	1.51767	0	0	0	1.36523	0	0	0
rno-miR-341	G->T	12	0.499613	0	0	0	0	0	0.539852	0
rno-miR-341	G->T	15	0.55971	0	0	0	0	0	0	0
rno-miR-341	G->T	16	0	0	0	0	0	0	0.587302	0
rno-miR-341	T->C	13	1.74083	0	0	0	0	0	0	0
rno-miR-341	T->C	17	3.0726	0	0	0	0	0	0	0
rno-miR-341	T->G	5	1.30452	0	0	0	1.25098	0	0	0
rno-miR-341	T->G	13	2.09902	0	0	0	0	1.80176	0	0
rno-miR-341	T->G	17	1.37704	0	0	0	0	0	0	0
rno-miR-342-3p	A->C	7	0	0	0	0	1.23271	0	0	0
rno-miR-342-3p	C->T	8	0	0.545846	0	0	0	0	0	0
rno-miR-345-3p	A->C	7	2.86867	0	0	0	0	0	0	0
rno-miR-345-3p	T->C	15	2.17474	0	0	0	0	0	0	0
rno-miR-34b	A->G	12	462.769	40.7587	14.8659	26.0619	53.8042	35.5059	67.1979	44.7801
rno-miR-34b	A->T	12	0.816528	0	0	0	0	0	0	0
rno-miR-34c	A->C	5	1.39106	0	0	0	0	0	0	0
rno-miR-34c	A->C	10	9.96261	0	0	0	0	0	0	0
rno-miR-34c	A->C	19	8.96659	0	0	0	0	0	0	0
rno-miR-34c	A->G	5	0.832955	0	0	0	0	0	0	0
rno-miR-34c	A->G	10	1.48562	0	0	0	0	0	0	0
rno-miR-34c	A->G	14	1.11862	0	0	0	0	0	0	0
rno-miR-34c	A->G	19	4.46887	0	0	0	0	0	0	0
rno-miR-34c	A->T	14	3.27613	0	0	0	0	0	0	0
rno-miR-34c	A->T	19	2.18956	0	0	0	0	0	0	0
rno-miR-34c	C->A	16	1.51046	0	0	0	0	0	0	0
rno-miR-34c	C->T	16	3.61268	0	0	0	0.538475	0	0	0
rno-miR-34c	G->A	6	0.636235	0	0	0	0	0	0	0
rno-miR-34c	G->A	8	0.635434	0	0	0	0	0	0	0
rno-miR-34c	G->C	8	0.696333	0	0	0	0	0	0	0
rno-miR-34c	G->C	11	0.650258	0	0	0	0	0	0	0
rno-miR-34c	G->C	15	2.13027	0	0	0	0	0	0	0
rno-miR-34c	G->T	6	2.88429	0	0	0	0	0	0	0
rno-miR-34c	G->T	8	9.66132	0	0	0	0	0	0	0
rno-miR-34c	G->T	11	8.06432	0	0	0	0	0	0	0.46091
rno-miR-34c	G->T	15	6.8848	0	0	0	0	0	0	0
rno-miR-34c	T->A	7	0.847779	0	0	0	0	0	0	0
rno-miR-34c	T->A	12	0.590961	0	0	0	0	0	0	0
rno-miR-34c	T->C	7	2.0882	0	0	0	0	0	0	0
rno-miR-34c	T->C	9	2.9532	0	0	0	0	0	0	0
rno-miR-34c	T->C	12	0.636235	0	0	0	0	0	0	0
rno-miR-34c	T->C	13	0.637036	0	0	0	0	0	0	0
rno-miR-34c	T->C	17	1.25444	0	0	0	0	0	0	0
rno-miR-34c	T->G	7	3.27613	0	0	0	0	0	0	0
rno-miR-34c	T->G	9	12.2139	0	0	0	0	0	0	0
rno-miR-363	C->T	8	0.439515	0	0	0	0	0	0	0
rno-miR-363	C->T	14	0.954753	0	0	0	0	0	0	0
rno-miR-369-3p	G->T	15	0	0	0	0	0	0	0.492403	0
rno-miR-369-5p	C->T	9	0	0	0	0	0	0	0	0.450623
rno-miR-374	A->C	18	1.24122	0	0	0	0	0	0	0
rno-miR-374	C->T	12	1.12343	0	0	0	0	0	0	0
rno-miR-374	C->T	16	0.819733	0	0.873987	0	0	0	0	0
rno-miR-374	G->T	15	0.635434	0	0	0	0	0	0	0
rno-mir-376a	G->T	4	0	0	0	0	0	0	0	1.93044
rno-mir-376a	G->A	7	0	0	0	0	0	0.801184	0	0
rno-mir-376a	G->T	7	0	0	0	0	0	2.62884	0	0
rno-mir-376a	C->T	3	0	0	0	0	0	1.76952	0	0
rno-mir-376a	T->G	5	0	0	0	0	0	2.55242	0	0
rno-miR-376a	A->C	8	0.87903	0	0	0	0	0	0	0
rno-miR-376a	A->C	12	1.31454	0	0	0	0	0	0	0
rno-miR-376a	A->C	13	0	0	0	0	0	0.660289	0	0
rno-miR-376a	A->G	6	0	0	0	0	0	0.768948	0	0
rno-miR-376a	A->G	12	0	0	0	0	0	2.38526	1.05016	1.45257
rno-miR-376a	A->G	14	0	0	0	0	0	0.768948	0	0
rno-miR-376a	A->T	12	0	0	0	0	0	0.980291	0	0
rno-miR-376a	A->T	14	0	0	0	0	0	0.867648	0	0
rno-miR-376a	G->A	7	0.409065	0	0	0	0	0.801184	0	0
rno-miR-376a	G->T	7	0	0	0	0	0	2.66307	0	0
rno-miR-376a	T->A	5	0	0	0	0	0	0	0	0.710854
rno-miR-376a	T->C	5	1.25684	0	0	0	0	1.96457	0	0
rno-miR-376a	T->G	5	2.13427	0	0	0	1.25632	2.55242	1.46199	0
rno-miR-376b-3p	A->G	6	5.94006	13.7472	18.5366	210.86	90.0155	335.024	271.04	295.62
rno-miR-376b-3p	C->A	13	0	0	0	0	0	1.32058	0	1.20118
rno-miR-376b-5p	A->G	7	0	0	0	0	0	0	0	0.792427
rno-miR-376c	A->G	6	1.03128	2.37447	0.709718	19.2906	4.03933	22.7454	16.4149	15.5352
rno-miR-377	A->G	10	0	0	0	0	0	1.88217	3.67064	5.18461
rno-mir-378	A->C	6	0	0	0	0	0	0	2.43515	0
rno-mir-378	A->G	6	1.39106	1.79182	0	0	2.31156	7.422	17.5462	33.574
rno-mir-378	C->T	2	0	0	0	0	0	0	0	1.69295
rno-mir-378	C->T	7	0	0	0	0	0	0	0	1.86494
rno-mir-378	G->A	4	0	0	0	0	0	0	0	5.26056
rno-mir-378	G->C	4	0	0	0	0	0	0	0	7.35937
rno-mir-378	G->T	4	0	0	0	0	0	0	0	5.75973
rno-miR-378	A->C	6	0	0	0	0	0	0	1.35634	0
rno-miR-378	A->C	12	0	0	0	0	0.50763	0	0	0
rno-miR-378	A->C	16	0	0	0	0	0	0	2.25879	0
rno-miR-378	A->C	18	0	0	0	0	0	0	0.886325	0
rno-miR-378	A->G	6	1.52768	2.04101	1.01648	1.56093	2.56899	7.28509	14.91	28.8186
rno-miR-378	A->G	12	0	0	0	0	0	1.50765	1.85949	3.46313
rno-miR-378	A->G	16	4.59868	3.10185	1.07124	2.6498	5.62201	13.779	34.0107	61.8602
rno-miR-378	A->T	6	0	0	0	0	0	0	0	0.750556
rno-miR-378	A->T	16	0	0	0	0	0	0.523378	0	0.6116
rno-miR-378	C->A	7	0	0	0	0	0	0	0	2.16053
rno-miR-378	C->A	15	0	0	0	0	0	0	0	0.60059
rno-miR-378	C->T	7	0	0	0	0	0	0	0	1.55399
rno-miR-378	C->T	15	0	0	0	0	0	0.867648	0.798587	1.1225
rno-miR-378	G->A	5	0	0	0	0	0	0	0	0.832129
rno-miR-378	G->A	10	0	0	0	0	0	0	0	0.831406
rno-miR-378	G->A	17	0	0	0	0	0	0	0	0.491048
rno-miR-378	G->T	10	0	0	0	0	0	0	0	0.930661
rno-miR-378	G->T	13	0	0	0.454541	0	0	2.63083	0	2.66042
rno-miR-378	G->T	17	0	0	0	0	0	0	0	1.61065
rno-miR-378	T->A	14	0	0	0	0	0	1.22785	0	1.60109
rno-miR-378	T->C	8	0	0	0	0	0	0	0	0.800545
rno-miR-378	T->C	9	0	0	0	0	0	0	0	0.780694
rno-miR-378	T->C	14	0	1.33258	0	0	0	1.21989	0	2.13112
rno-miR-378	T->G	14	0	0	0	0	0	5.48894	0	3.72264
rno-mir-379	A->G	5	0	0	0	0	0	4.88154	20.05	21.3883
rno-miR-379	A->G	5	0	0	0	0	0	5.06064	13.6888	15.2775
rno-miR-379	A->G	15	0	0	0	0	0	0	0	0.430772
rno-miR-379	C->A	16	0	0	0	0	0	1.33253	2.89891	1.5511
rno-miR-379	C->T	8	0	0.702472	0	0	0	0	0	0
rno-miR-379	C->T	16	0	0	0	0	0	1.08298	3.14153	0
rno-miR-379	G->A	12	0	0	0	0	0	0	0	0.801268
rno-miR-379	G->C	6	0	0	0	0	0	0	1.8013	0
[truncated: 661 more rows]
