# Supplementary material for: Transcriptome analysis of microRNAs in developing cerebral cortex of rat
Source: BMC Genomics. 2012 Jun 12;13:232. doi: 10.1186/1471-2164-13-232 (PMC3441217; doi:10.1186/1471-2164-13-232)
Supplement: Additional file 15 Dataset S6. — Predicted targets and GO annotation of wild type and edited rno-miR-376b (A/G: 6). [file 1471-2164-13-232-S15.xls]

## Sheet: Targets prediction
Predicted targets of wildtype using TargetScan		Predicted targets of A/G editing at position 6 using TargetScan
Gene mame		Gene name
GRIK2	glutamate receptor, ionotropic, kainate 2	NFAT5	nuclear factor of activated T-cells 5, tonicity-responsive
SETD7	SET domain containing (lysine methyltransferase) 7	FOXP2	forkhead box P2
HEPHL1	hephaestin-like 1	ALKBH1	alkB, alkylation repair homolog 1 (E. coli)
ERBB4	v-erb-a erythroblastic leukemia viral oncogene homolog 4 (avian)	APPL1	adaptor protein, phosphotyrosine interaction, PH domain and leucine zipper containing 1
KLF15	Kruppel-like factor 15	ATG2B	ATG2 autophagy related 2 homolog B (S. cerevisiae)
CHD9	chromodomain helicase DNA binding protein 9	ATXN3	ataxin 3
KIAA1462	KIAA1462	C22orf9	chromosome 22 open reading frame 9
BMPR2	bone morphogenetic protein receptor, type II (serine/threonine kinase)	CAPN6	calpain 6
ATP6V1A	ATPase, H+ transporting, lysosomal 70kDa, V1 subunit A	CHIC1	cysteine-rich hydrophobic domain 1
PLAG1	pleiomorphic adenoma gene 1	CTLA4	cytotoxic T-lymphocyte-associated protein 4
KPNA4	karyopherin alpha 4 (importin alpha 3)	DLGAP2	discs, large (Drosophila) homolog-associated protein 2
SELI	selenoprotein I	DSCAML1	Down syndrome cell adhesion molecule like 1
RYBP	RING1 and YY1 binding protein	EPB41L5	erythrocyte membrane protein band 4.1 like 5
BRWD1	bromodomain and WD repeat domain containing 1	ERC1	ELKS/RAB6-interacting/CAST family member 1
TMTC4	transmembrane and tetratricopeptide repeat containing 4	FAM104A	family with sequence similarity 104, member A
PEX12	peroxisomal biogenesis factor 12	FAM155B	family with sequence similarity 155, member B
MACROD2	MACRO domain containing 2	FERMT1	fermitin family homolog 1 (Drosophila)
EIF4B	eukaryotic translation initiation factor 4B	FOS	v-fos FBJ murine osteosarcoma viral oncogene homolog
CRISPLD2	cysteine-rich secretory protein LCCL domain containing 2	GIGYF1	GRB10 interacting GYF protein 1
PLEKHA5	pleckstrin homology domain containing, family A member 5	GON4L	gon-4-like (C. elegans)
ZSWIM5	zinc finger, SWIM-type containing 5	GPATCH3	G patch domain containing 3
EBF2	early B-cell factor 2	GPX3	glutathione peroxidase 3 (plasma)
CCNJ	cyclin J	GRIK3	glutamate receptor, ionotropic, kainate 3
VPS54	vacuolar protein sorting 54 homolog (S. cerevisiae)	HTR7	5-hydroxytryptamine (serotonin) receptor 7 (adenylate cyclase-coupled)
NFKBIZ	nuclear factor of kappa light polypeptide gene enhancer in B-cells inhibitor, zeta	ISL1	ISL LIM homeobox 1
PDE8A	phosphodiesterase 8A	KCNJ13	potassium inwardly-rectifying channel, subfamily J, member 13
DSCAML1	Down syndrome cell adhesion molecule like 1	KIAA0174	KIAA0174
GRIK3	glutamate receptor, ionotropic, kainate 3	KRIT1	KRIT1, ankyrin repeat containing
GRAMD3	GRAM domain containing 3	LMO3	LIM domain only 3 (rhombotin-like 2)
FBXO11	F-box protein 11	LMO4	LIM domain only 4
RBMS1	RNA binding motif, single stranded interacting protein 1	MGC16385	hypothetical protein MGC16385
PDIA6	protein disulfide isomerase family A, member 6	NUP50	nucleoporin 50kDa
MPP5	membrane protein, palmitoylated 5 (MAGUK p55 subfamily member 5)	PPP1R12B	protein phosphatase 1, regulatory (inhibitor) subunit 12B
SIDT2	SID1 transmembrane family, member 2	PPP4C	protein phosphatase 4 (formerly X), catalytic subunit
ETV3	ets variant gene 3	PRPF40A	PRP40 pre-mRNA processing factor 40 homolog A (S. cerevisiae)
PTMA	prothymosin, alpha	PRR12	proline rich 12
POLQ	polymerase (DNA directed), theta	RAB8B	RAB8B, member RAS oncogene family
GPR180	G protein-coupled receptor 180	RPS6KA3	ribosomal protein S6 kinase, 90kDa, polypeptide 3
ERCC8	excision repair cross-complementing rodent repair deficiency, complementation group 8	SCMH1	sex comb on midleg homolog 1 (Drosophila)
C1orf52	chromosome 1 open reading frame 52	SGMS1	sphingomyelin synthase 1
BNC1	basonuclin 1	SHOX2	short stature homeobox 2
RAD51L1	RAD51-like 1 (S. cerevisiae)	SLC2A14	solute carrier family 2 (facilitated glucose transporter), member 14
ATP6V1G1	ATPase, H+ transporting, lysosomal 13kDa, V1 subunit G1	SLC2A3	solute carrier family 2 (facilitated glucose transporter), member 3
IGSF3	immunoglobulin superfamily, member 3	SNCB	synuclein, beta
LPAL2	lipoprotein, Lp(a)-like 2	ST7	suppression of tumorigenicity 7
PRKCI	protein kinase C, iota	ST8SIA2	ST8 alpha-N-acetyl-neuraminide alpha-2,8-sialyltransferase 2
SUGT1	SGT1, suppressor of G2 allele of SKP1 (S. cerevisiae)	STAT5B	signal transducer and activator of transcription 5B
FERMT2	fermitin family homolog 2 (Drosophila)	SYT11	synaptotagmin XI
LAMC1	laminin, gamma 1 (formerly LAMB2)	TMTC1	transmembrane and tetratricopeptide repeat containing 1
CDR2	cerebellar degeneration-related protein 2, 62kDa	TRPS1	trichorhinophalangeal syndrome I
BRUNOL4	bruno-like 4, RNA binding protein (Drosophila)	TXNRD1	thioredoxin reductase 1
EZR	ezrin	UNC13C	unc-13 homolog C (C. elegans)
TIAM1	T-cell lymphoma invasion and metastasis 1	USP37	ubiquitin specific peptidase 37
SLC6A1	solute carrier family 6 (neurotransmitter transporter, GABA), member 1	VCPIP1	valosin containing protein (p97)/p47 complex interacting protein 1
DCP1A	DCP1 decapping enzyme homolog A (S. cerevisiae)	ZNF292	zinc finger protein 292
ENOX2	ecto-NOX disulfide-thiol exchanger 2	ZNF641	zinc finger protein 641
SLC4A10	solute carrier family 4, sodium bicarbonate transporter-like, member 10	AEBP2	AE binding protein 2
RAPGEFL1	Rap guanine nucleotide exchange factor (GEF)-like 1	ARHGAP26	Rho GTPase activating protein 26
C15orf48	chromosome 15 open reading frame 48	BDNF	brain-derived neurotrophic factor
BPTF	bromodomain PHD finger transcription factor	CNTN2	contactin 2 (axonal)
TBL1XR1	transducin (beta)-like 1 X-linked receptor 1	CNTN3	contactin 3 (plasmacytoma associated)
NRP1	neuropilin 1	DCUN1D2	DCN1, defective in cullin neddylation 1, domain containing 2 (S. cerevisiae)
KHDRBS3	KH domain containing, RNA binding, signal transduction associated 3	DDAH1	dimethylarginine dimethylaminohydrolase 1
CTBP2	C-terminal binding protein 2	DNAJB14	DnaJ (Hsp40) homolog, subfamily B, member 14
IGF1R	insulin-like growth factor 1 receptor	EIF5B	eukaryotic translation initiation factor 5B
WDR42A	WD repeat domain 42A	FAM84A	family with sequence similarity 84, member A
CUX2	cut-like homeobox 2	FLJ46838	FLJ46838 protein
COPS7A	COP9 constitutive photomorphogenic homolog subunit 7A (Arabidopsis)	GNPTG	N-acetylglucosamine-1-phosphate transferase, gamma subunit
ZBTB7A	zinc finger and BTB domain containing 7A	KCNA5	potassium voltage-gated channel, shaker-related subfamily, member 5
INSIG2	insulin induced gene 2	LRFN5	leucine rich repeat and fibronectin type III domain containing 5
ZFHX3	zinc finger homeobox 3	MFAP3	microfibrillar-associated protein 3
FAM131B	family with sequence similarity 131, member B	MLL3	myeloid/lymphoid or mixed-lineage leukemia 3
WDR22	WD repeat domain 22	MMP16	matrix metallopeptidase 16 (membrane-inserted)
ANK2	ankyrin 2, neuronal	P4HA1	procollagen-proline, 2-oxoglutarate 4-dioxygenase (proline 4-hydroxylase), alpha polypeptide I
DLX5	distal-less homeobox 5	RP3-402G11.5	selenoprotein O
CCDC4	coiled-coil domain containing 4	SFRS18	splicing factor, arginine/serine-rich 18
NIPBL	Nipped-B homolog (Drosophila)	TMEM32	transmembrane protein 32
CALR	calreticulin	ABAT	4-aminobutyrate aminotransferase
FOXG1	forkhead box G1	ATP13A3	ATPase type 13A3
DACH1	dachshund homolog 1 (Drosophila)	BAI3	brain-specific angiogenesis inhibitor 3
MRPS25	mitochondrial ribosomal protein S25	CCDC43	coiled-coil domain containing 43
NDST1	N-deacetylase/N-sulfotransferase (heparan glucosaminyl) 1	CD84	CD84 molecule
ENAH	enabled homolog (Drosophila)	CLOCK	clock homolog (mouse)
HES5	hairy and enhancer of split 5 (Drosophila)	CROP	cisplatin resistance-associated overexpressed protein
ATP13A3	ATPase type 13A3	DLG2	discs, large homolog 2, chapsyn-110 (Drosophila)
HOXC8	homeobox C8	EFNB2	ephrin-B2
SKAP2	src kinase associated phosphoprotein 2	EXOSC2	exosome component 2
PIK3R1	phosphoinositide-3-kinase, regulatory subunit 1 (alpha)	FUT9	fucosyltransferase 9 (alpha (1,3) fucosyltransferase)
KLF12	Kruppel-like factor 12	GPR180	G protein-coupled receptor 180
SATB1	SATB homeobox 1	IGF1R	insulin-like growth factor 1 receptor
GRIK5	glutamate receptor, ionotropic, kainate 5	INADL	InaD-like (Drosophila)
UBE2D2	ubiquitin-conjugating enzyme E2D 2 (UBC4/5 homolog, yeast)	KIAA0746	KIAA0746 protein
DDX6	DEAD (Asp-Glu-Ala-Asp) box polypeptide 6	KPNA4	karyopherin alpha 4 (importin alpha 3)
BCL11A	B-cell CLL/lymphoma 11A (zinc finger protein)	LEP	leptin
ITGB8	integrin, beta 8	NEDD9	neural precursor cell expressed, developmentally down-regulated 9
MEGF11	multiple EGF-like-domains 11	SCN9A	sodium channel, voltage-gated, type IX, alpha subunit
FGFR1	fibroblast growth factor receptor 1 (fms-related tyrosine kinase 2, Pfeiffer syndrome)	SLC23A2	solute carrier family 23 (nucleobase transporters), member 2
BCL2L11	BCL2-like 11 (apoptosis facilitator)	SLC25A42	solute carrier family 25, member 42
GALNT17	polypeptide N-acetylgalactosaminyltransferase 17	SNX1	sorting nexin 1
NAT13	N-acetyltransferase 13	SOCS6	suppressor of cytokine signaling 6
WIPI2	WD repeat domain, phosphoinositide interacting 2	TRIOBP	TRIO and F-actin binding protein
CDK5R1	cyclin-dependent kinase 5, regulatory subunit 1 (p35)	USP47	ubiquitin specific peptidase 47
PCDH17	protocadherin 17	USP6	ubiquitin specific peptidase 6 (Tre-2 oncogene)
CUGBP2	CUG triplet repeat, RNA binding protein 2	WIT1	Wilms tumor upstream neighbor 1
MAN1A1	mannosidase, alpha, class 1A, member 1	YAF2	YY1 associated factor 2
C15orf29	chromosome 15 open reading frame 29
IPPK	inositol 1,3,4,5,6-pentakisphosphate 2-kinase
SP1	Sp1 transcription factor
SNX27	sorting nexin family member 27
FGF5	fibroblast growth factor 5
AAK1	AP2 associated kinase 1
RPL5	ribosomal protein L5

## Sheet: GO annotation
GO annotation of wildtype
ID	P_value	Term
GO:0030335	0.0116761	positive regulation of cell migration
GO:0051674	0.00370649	localization of cell
GO:0048675	0.0142044	axon extension
GO:0050770	0.0385569	regulation of axonogenesis
GO:0007413	0.000993675	axonal fasciculation
GO:0007411	0.00216362	axon guidance
GO:0007412	0.0128868	axon target recognition
GO:0045664	0.0247833	regulation of neuron differentiation
GO:0060074	0.00535515	synapse maturation
GO:0035088	0.0414932	establishment or maintenance of cell polarity
GO annotation of A/G editing at position 6
ID	P_value	Term
GO:0050804	0.0301999	regulation of synaptic transmission
GO:0042391	0.0292279	regulation of membrane potential
GO:0055075	0.0256104	potassium ion homeostasis
GO:0045161	0.0213872	neuronal ion channel clustering
GO:0007268	0.00365417	synaptic transmission
GO:0048172	0.017146	regulation of neuronal synaptic plasticity
GO:0042135	0.0298157	neurotransmitter catabolic process
GO:0010941	0.0331085	regulation of cell death
GO:0008343	0.0340031	adult feeding behavior
GO:0007611	0.0185194	learning or memory
