# Supplementary material for: Transcriptome analysis of microRNAs in developing cerebral cortex of rat
Source: BMC Genomics. 2012 Jun 12;13:232. doi: 10.1186/1471-2164-13-232 (PMC3441217; doi:10.1186/1471-2164-13-232)
Supplement: Additional file 16 Dataset S7. — All primers used in present study. [file 1471-2164-13-232-S16.xls]

## Sheet: Primers for Realtime PCR
Name	Reverse transcription primer	Forward primer
rno-miR-130a	TCAACTGGTGTCGTGGAGTCGGCAATTCAGTTGAGatgccctt	ACACTCCAGCTGGGcagtgcaatgttaaaa
rno-miR-130b	TCAACTGGTGTCGTGGAGTCGGCAATTCAGTTGAGatgccctt	ACACTCCAGCTGGGcagtgcaatgatgaaa
rno-miR-135a*	TCAACTGGTGTCGTGGAGTCGGCAATTCAGTTGAGtttcatgg	ACACTCCAGCTGGGtgtagggatggaagcc
rno-miR-137	TCAACTGGTGTCGTGGAGTCGGCAATTCAGTTGAGctacgcgt	ACACTCCAGCTGGGttattgcttaagaatac
rno-miR-138	TCAACTGGTGTCGTGGAGTCGGCAATTCAGTTGAGcggcctga	ACACTCCAGCTGGGagctggtgttgtgaatc
rno-miR-16	TCAACTGGTGTCGTGGAGTCGGCAATTCAGTTGAGcgccaata	ACACTCCAGCTGGGtagcagcacgtaaata
rno-miR-17-5p	TCAACTGGTGTCGTGGAGTCGGCAATTCAGTTGAGctacctgc	ACACTCCAGCTGGGcaaagtgcttacagtg
rno-miR-199a-3p	TCAACTGGTGTCGTGGAGTCGGCAATTCAGTTGAGtaaccaat	ACACTCCAGCTGGGacagtagtctgcacat
rno-miR-219-2-3p	TCAACTGGTGTCGTGGAGTCGGCAATTCAGTTGAGacagatgt	ACACTCCAGCTGGGagaattgtggctggac
rno-miR-22	TCAACTGGTGTCGTGGAGTCGGCAATTCAGTTGAGacagttct	ACACTCCAGCTGGGaagctgccagttgaag
rno-miR-221	TCAACTGGTGTCGTGGAGTCGGCAATTCAGTTGAGgaaaccca	ACACTCCAGCTGGGagctacattgtctgct
rno-miR-222	TCAACTGGTGTCGTGGAGTCGGCAATTCAGTTGAGacccagta	ACACTCCAGCTGGGagctacatctggctac
rno-miR-296	TCAACTGGTGTCGTGGAGTCGGCAATTCAGTTGAGggagagcc	ACACTCCAGCTGGGgagggttgggtggagg
rno-miR-298	TCAACTGGTGTCGTGGAGTCGGCAATTCAGTTGAGgggaagaa	ACACTCCAGCTGGGggcagaggagggctgt
rno-miR-29a	TCAACTGGTGTCGTGGAGTCGGCAATTCAGTTGAGtaaccgat	ACACTCCAGCTGGGtagcaccatctgaaat
rno-miR-29b	TCAACTGGTGTCGTGGAGTCGGCAATTCAGTTGAGaacactga	ACACTCCAGCTGGGtagcaccatttgaaat
rno-miR-29c	TCAACTGGTGTCGTGGAGTCGGCAATTCAGTTGAGtaaccgat	ACACTCCAGCTGGGtagcaccatttgaaat
rno-miR-378	TCAACTGGTGTCGTGGAGTCGGCAATTCAGTTGAGccttctga	ACACTCCAGCTGGGactggacttggagtca
rno-miR-409-5p	TCAACTGGTGTCGTGGAGTCGGCAATTCAGTTGAGcaaagttg	ACACTCCAGCTGGGaggttacccgagcaac
rno-miR-494	TCAACTGGTGTCGTGGAGTCGGCAATTCAGTTGAGaggtttcc	ACACTCCAGCTGGGtgaaacatacacggga
rno-miR-672	TCAACTGGTGTCGTGGAGTCGGCAATTCAGTTGAGtcacacac	ACACTCCAGCTGGGtgaggttggtgtactg
rno-miR-708	TCAACTGGTGTCGTGGAGTCGGCAATTCAGTTGAGcccagcta	ACACTCCAGCTGGGaaggagcttacaatct
rno-miR-92a	TCAACTGGTGTCGTGGAGTCGGCAATTCAGTTGAGcaggccgg	ACACTCCAGCTGGGtattgcacttgtcccg
rno-miR-92b	TCAACTGGTGTCGTGGAGTCGGCAATTCAGTTGAGggaggccg	ACACTCCAGCTGGGtattgcactcgtcccg
rno-miR-93	TCAACTGGTGTCGTGGAGTCGGCAATTCAGTTGAGctacctgc	ACACTCCAGCTGGGcaaagtgctgttcgtg
rno-miR-99b	TCAACTGGTGTCGTGGAGTCGGCAATTCAGTTGAGcacaagat	ACACTCCAGCTGGGaacccgtagatccgat
candidate 11	TCAACTGGTGTCGTGGAGTCGGCAATTCAGTTGAGcactgaag	ACACTCCAGCTGGGCTAAGGCAGGCAGACT
rno-miR-344b-5p	TCAACTGGTGTCGTGGAGTCGGCAATTCAGTTGAGgaatataa	ACACTCCAGCTGGGAGTCAGGCTGCTGGTT
rno-miR-3559-5p	TCAACTGGTGTCGTGGAGTCGGCAATTCAGTTGAGtcatgtag	ACACTCCAGCTGGGTGACAGACTTAGTACT
candidate 55	TCAACTGGTGTCGTGGAGTCGGCAATTCAGTTGAGtccccaac	ACACTCCAGCTGGGTAGGCTAGAAAGAGGT
U6	CTCAACTGGTGTCGTGGAGTCGGCAATTCAGTTGAGAAAAATAT	ACACTCCAGCTGGGCGCAAATTCGTGAAGC
General reverse primer	CTCAACTGGTGTCGTGGAGTCGG

## Sheet: Primers for miRNAs
Name	Reverse transcription Primer	Forward Primer
candidate 1	TCAACTGGTGTCGTGGAGTCGGCAATTCAGTTGAGaggtagta	ACACTCCAGCTGGGTGGCTATGATGTTTAC
candidate 2	TCAACTGGTGTCGTGGAGTCGGCAATTCAGTTGAGcacatata	ACACTCCAGCTGGGTAAGTGTGTATGTATA
candidate 3	TCAACTGGTGTCGTGGAGTCGGCAATTCAGTTGAGatatacat	ACACTCCAGCTGGGATGTAAGTGTGTATGT
candidate 4	TCAACTGGTGTCGTGGAGTCGGCAATTCAGTTGAGagttgcgt	ACACTCCAGCTGGGGGACGTCCAGACGCAA
candidate 5	TCAACTGGTGTCGTGGAGTCGGCAATTCAGTTGAGatatacat	ACACTCCAGCTGGGTGTGATGTGTGTATGT
rno-miR-2964	TCAACTGGTGTCGTGGAGTCGGCAATTCAGTTGAGaattgtgg	ACACTCCAGCTGGGAGATGTCCAGCCACAA
candidate 6	TCAACTGGTGTCGTGGAGTCGGCAATTCAGTTGAGaatataac	ACACTCCAGCTGGGAGTCAGGCTACTGGTT
candidate 7	TCAACTGGTGTCGTGGAGTCGGCAATTCAGTTGAGacataaac	ACACTCCAGCTGGGGAAGAGGGCGTTGGGT
candidate 8	TCAACTGGTGTCGTGGAGTCGGCAATTCAGTTGAGaggaaagt	ACACTCCAGCTGGGACTTGCATGTACACTT
candidate 9	TCAACTGGTGTCGTGGAGTCGGCAATTCAGTTGAGtcaagggt	ACACTCCAGCTGGGTGACTTTCCAGAGAAC
candidate 10	TCAACTGGTGTCGTGGAGTCGGCAATTCAGTTGAGcaacaatc	ACACTCCAGCTGGGTAAGCTTGCCTTAGGA
candidate 11	TCAACTGGTGTCGTGGAGTCGGCAATTCAGTTGAGcactgaag	ACACTCCAGCTGGGCTAAGGCAGGCAGACT
mmu-miR-344b-5p	TCAACTGGTGTCGTGGAGTCGGCAATTCAGTTGAGgaatataa	ACACTCCAGCTGGGAGTCAGGCTGCTGGTT
mmu-miR-3559-5p	TCAACTGGTGTCGTGGAGTCGGCAATTCAGTTGAGtcatgtag	ACACTCCAGCTGGGTGACAGACTTAGTACT
mmu-miR-124	TCAACTGGTGTCGTGGAGTCGGCAATTCAGTTGAGggcattca	ACACTCCAGCTGGGTAAGGCACGCGGTGAA
mmu-miR-134	TCAACTGGTGTCGTGGAGTCGGCAATTCAGTTGAGcccctctg	ACACTCCAGCTGGGTGTGACTGGTTGACCAG
General reverse primer	CTCAACTGGTGTCGTGGAGTCGG

## Sheet: others
Name	Forward primer	Reverse primer
Genotyping primers
Dicer-floxed	AGGTGCCTTTCGTTTAGGAAC	AAAGCAGAACTCTAATGCCCC
Nestin-Cre	ATGCCCAAGAAGAAGAGGAAGGT	GAAATCAGTGCGTTCGAACGCTAGA
Sponges for candidate 12
1-Forward primer	5'GATCTgctgataatagCACTGAAGTCTGCCTGCCTTAGcgatCACTGAAGTCTGCCTGCCTTAGacgcgtCACTGAAGTCTGCCTGCCTTAGA'3
1-Reverse primer	5'AGCTTCTAAGGCAGGCAGACTTCAGTGacgcgtCTAAGGCAGGCAGACTTCAGTGatcgCTAAGGCAGGCAGACTTCAGTGctattatcagcA-'3
2-Forward primer	5-'AATTCCACTGAAGTCTGCCTGCCTTAGcgatCACTGAAGTCTGCCTGCCTTAGacgcgtCACTGAAGTCTGCCTGCCTTAGG-3'
2-Reverse primer	5'GATCCCTAAGGCAGGCAGACTTCAGTGacgcgtCTAAGGCAGGCAGACTTCAGTGatcgCTAAGGCAGGCAGACTTCAGTGG-'3
1 was cloned into BglII and HindIII site and 2 was cloned into EcoRI and BamHI site of pEGFP-C1
